# Supplementary material for: Dose-dependent effects of small-molecule antagonists on the genomic landscape of androgen receptor binding
Source: BMC Genomics. 2012 Jul 31;13:355. doi: 10.1186/1471-2164-13-355 (PMC3507642; doi:10.1186/1471-2164-13-355)
Supplement: Additional file 3 — Table S1. The distribution of AR binding sites relative to genomic annotations. Table S2. Gene signatures most enriched among AR-bound genes. Table S3. MatBase families most over-represented among AR-bound sequences, sorted by descending Z-score. Table S4. Transcription factor binding motifs associated with mode of AR regulation. Table S5. Selective drug-modulated direct downstream effectors of AR involved in steroid metabolism. [file 1471-2164-13-355-S3.xlsx]

## Sheet: Sheet1
sFile1: AR binding sites list

## Sheet: R1881(+)
chr	start	end	summit
chr1.fa	750902	751130	114
chr1.fa	1772880	1773513	267
chr1.fa	2179753	2180430	344
chr1.fa	2186519	2187994	372
chr1.fa	2341993	2342880	482
chr1.fa	2711996	2712614	333
chr1.fa	2884642	2885359	310
chr1.fa	3250339	3251054	322
chr1.fa	3445851	3446400	309
chr1.fa	4471264	4471875	335
chr1.fa	4656758	4657738	624
chr1.fa	4708972	4709882	263
chr1.fa	4789971	4790664	378
chr1.fa	5030610	5030997	198
chr1.fa	5554430	5555078	307
chr1.fa	5646812	5647254	236
chr1.fa	5748451	5748987	204
chr1.fa	5787234	5787847	229
chr1.fa	6217772	6218494	357
chr1.fa	6319518	6320061	279
chr1.fa	6472805	6473510	328
chr1.fa	7016547	7017026	235
chr1.fa	7018804	7020008	890
chr1.fa	7258781	7259270	268
chr1.fa	7399889	7400521	347
chr1.fa	7708931	7709382	212
chr1.fa	7866738	7867419	315
chr1.fa	8031034	8031740	306
chr1.fa	8130846	8131498	320
chr1.fa	8143902	8144794	538
chr1.fa	8241961	8242986	746
chr1.fa	8301536	8302218	391
chr1.fa	8304236	8304920	331
chr1.fa	8318797	8320321	575
chr1.fa	8326578	8327248	347
chr1.fa	8360013	8360662	281
chr1.fa	8424504	8424875	244
chr1.fa	8472414	8473088	325
chr1.fa	8484523	8485292	442
chr1.fa	8508919	8509569	376
chr1.fa	8672106	8672721	306
chr1.fa	8690208	8690724	199
chr1.fa	8789825	8790570	396
chr1.fa	8801908	8802572	343
chr1.fa	9061751	9063000	697
chr1.fa	9087360	9087955	244
chr1.fa	9136256	9136841	266
chr1.fa	9444603	9445258	315
chr1.fa	9494866	9495729	511
chr1.fa	9496022	9496888	515
chr1.fa	9591058	9591628	243
chr1.fa	9613571	9614282	363
chr1.fa	9806677	9807074	209
chr1.fa	9903413	9904036	292
chr1.fa	10576044	10576719	351
chr1.fa	10695908	10696582	327
chr1.fa	11212105	11212734	352
chr1.fa	11230109	11230718	289
chr1.fa	11316092	11316870	350
chr1.fa	11464087	11464625	352
chr1.fa	11629492	11630157	382
chr1.fa	11791967	11792420	321
chr1.fa	11797162	11797749	402
chr1.fa	11872680	11873340	331
chr1.fa	12244225	12244679	151
chr1.fa	12248818	12249319	280
chr1.fa	12392938	12394217	324
chr1.fa	12467202	12467938	357
chr1.fa	12535631	12536729	680
chr1.fa	12556312	12556941	367
chr1.fa	14605811	14606509	367
chr1.fa	14639614	14640268	323
chr1.fa	14825195	14825953	301
chr1.fa	14952070	14952655	232
chr1.fa	15064575	15065320	343
chr1.fa	15284551	15285183	283
chr1.fa	15865141	15865706	251
chr1.fa	16147267	16147686	246
chr1.fa	16574840	16575701	501
chr1.fa	16676120	16676811	327
chr1.fa	16930554	16931985	500
chr1.fa	16934540	16935360	405
chr1.fa	18218576	18219250	352
chr1.fa	18367457	18368163	356
chr1.fa	18479713	18480322	307
chr1.fa	18516599	18517470	346
chr1.fa	18625027	18625787	390
chr1.fa	18743685	18744311	294
chr1.fa	18790684	18791625	304
chr1.fa	19229654	19230179	322
chr1.fa	19315226	19315912	349
chr1.fa	19392656	19393309	332
chr1.fa	19406198	19407169	375
chr1.fa	19753447	19754311	390
chr1.fa	19759875	19760440	339
chr1.fa	19763055	19763745	348
chr1.fa	19831103	19831843	337
chr1.fa	19840948	19841500	278
chr1.fa	19939772	19940428	276
chr1.fa	19941394	19942056	345
chr1.fa	20000615	20000890	123
chr1.fa	20102722	20103191	293
chr1.fa	20124510	20125008	198
chr1.fa	20139189	20139803	371
chr1.fa	20347945	20348533	382
chr1.fa	20358632	20359542	544
chr1.fa	20647849	20648507	311
chr1.fa	20667442	20668608	816
chr1.fa	20683256	20683853	271
chr1.fa	20864651	20865837	746
chr1.fa	21594223	21594812	335
chr1.fa	21602800	21603398	284
chr1.fa	21658509	21659207	368
chr1.fa	21664640	21665196	261
chr1.fa	21949866	21950712	390
chr1.fa	21951801	21952760	392
chr1.fa	22087397	22088062	332
chr1.fa	22102401	22103022	356
chr1.fa	22270785	22271230	203
chr1.fa	22283695	22284238	264
chr1.fa	22324189	22324809	328
chr1.fa	22674896	22675310	190
chr1.fa	23043894	23044683	434
chr1.fa	23153017	23153743	354
chr1.fa	23294057	23294682	258
chr1.fa	23410000	23410656	308
chr1.fa	23411119	23411808	363
chr1.fa	23629948	23630611	283
chr1.fa	23902602	23903249	310
chr1.fa	24053891	24054481	268
chr1.fa	24111102	24111884	443
chr1.fa	24310616	24311615	586
chr1.fa	24454098	24454825	364
chr1.fa	24455430	24456263	460
chr1.fa	24610136	24610788	339
chr1.fa	24669932	24670643	393
chr1.fa	24711138	24711749	279
chr1.fa	24715976	24716732	402
chr1.fa	24725349	24726067	344
chr1.fa	25179660	25180660	815
chr1.fa	25358511	25359406	522
chr1.fa	25468043	25468971	304
chr1.fa	25579110	25579815	354
chr1.fa	25785137	25786041	558
chr1.fa	25827360	25828046	359
chr1.fa	25914244	25914863	304
chr1.fa	26109217	26109831	246
chr1.fa	26216208	26216708	236
chr1.fa	26258767	26259408	350
chr1.fa	26393546	26394035	350
chr1.fa	26399129	26399798	424
chr1.fa	26406262	26407086	548
chr1.fa	26421131	26421783	274
chr1.fa	26423931	26424714	438
chr1.fa	26732709	26733381	333
chr1.fa	27057909	27058495	293
chr1.fa	27125923	27127166	873
chr1.fa	27604528	27605020	172
chr1.fa	27693298	27693938	319
chr1.fa	28148600	28149297	339
chr1.fa	28417381	28418071	363
chr1.fa	28499135	28499809	327
chr1.fa	28764351	28765125	455
chr1.fa	29074557	29075245	313
chr1.fa	29681629	29682086	166
chr1.fa	30155579	30156203	321
chr1.fa	30178998	30179604	359
chr1.fa	30583360	30584025	314
chr1.fa	30723280	30724482	310
chr1.fa	30975000	30975474	250
chr1.fa	31137133	31137678	304
chr1.fa	31395886	31396316	288
chr1.fa	31534612	31535215	247
chr1.fa	31731107	31731960	589
chr1.fa	31734618	31735268	352
chr1.fa	31736210	31736824	249
chr1.fa	31749954	31750435	173
chr1.fa	32362599	32363724	770
chr1.fa	32689884	32690441	249
chr1.fa	32940285	32941073	532
chr1.fa	32961619	32962385	327
chr1.fa	32967318	32968078	384
chr1.fa	33228854	33229323	292
chr1.fa	33476449	33477293	267
chr1.fa	33706035	33706635	264
chr1.fa	33947850	33948516	343
chr1.fa	34125089	34126424	983
chr1.fa	34212220	34212926	334
chr1.fa	34224229	34224834	262
chr1.fa	34380103	34381160	747
chr1.fa	34480106	34480787	340
chr1.fa	34518070	34518593	222
chr1.fa	34839429	34840177	288
chr1.fa	34866206	34866791	253
chr1.fa	35203578	35204132	210
chr1.fa	35264510	35265056	339
chr1.fa	35315839	35316539	313
chr1.fa	35791753	35792479	336
chr1.fa	36153577	36154089	251
chr1.fa	36366799	36367372	234
chr1.fa	36627011	36627660	304
chr1.fa	36665534	36666223	326
chr1.fa	36697849	36698502	362
chr1.fa	36705212	36706024	412
chr1.fa	36734609	36735495	504
chr1.fa	36762457	36763049	333
chr1.fa	37226531	37227079	266
chr1.fa	37536163	37536667	245
chr1.fa	37950060	37950676	299
chr1.fa	37961413	37962042	287
chr1.fa	37963402	37963969	231
chr1.fa	37964597	37965536	349
chr1.fa	37973344	37973921	280
chr1.fa	38608097	38608944	501
chr1.fa	38660220	38661001	346
chr1.fa	38719397	38719905	211
chr1.fa	39482033	39482588	291
chr1.fa	39531131	39531773	236
chr1.fa	39594517	39595123	315
chr1.fa	39598663	39599414	382
chr1.fa	39813765	39814512	375
chr1.fa	39831995	39832462	312
chr1.fa	40009844	40010616	368
chr1.fa	40118826	40119411	225
chr1.fa	40166606	40167249	307
chr1.fa	40300594	40301147	296
chr1.fa	40325387	40326131	337
chr1.fa	40342553	40343497	674
chr1.fa	40410314	40410945	148
chr1.fa	40496152	40496950	365
chr1.fa	40747305	40748140	465
chr1.fa	40767395	40768054	345
chr1.fa	41619911	41620659	405
chr1.fa	41681256	41681867	201
chr1.fa	41682004	41682695	322
chr1.fa	42255973	42256520	209
chr1.fa	42642344	42642929	320
chr1.fa	43504843	43505784	355
chr1.fa	43700761	43701794	318
chr1.fa	43707057	43707442	204
chr1.fa	44223214	44223926	392
chr1.fa	44338006	44338617	263
chr1.fa	45133475	45133866	219
chr1.fa	45848865	45849476	296
chr1.fa	45912129	45912643	245
chr1.fa	46441118	46441691	291
chr1.fa	46505015	46505773	331
chr1.fa	46861516	46862028	342
chr1.fa	46862061	46862795	390
chr1.fa	47108399	47109597	809
chr1.fa	47147308	47147963	283
chr1.fa	47373582	47374258	339
chr1.fa	47496515	47497226	366
chr1.fa	47518010	47518608	271
chr1.fa	47732594	47733208	323
chr1.fa	48429008	48429755	372
chr1.fa	48716711	48717359	265
chr1.fa	48918336	48919053	384
chr1.fa	49404648	49405335	322
chr1.fa	49439299	49440000	286
chr1.fa	49444034	49444891	267
chr1.fa	49490734	49491358	356
chr1.fa	49639245	49639846	307
chr1.fa	49812346	49812947	340
chr1.fa	50050245	50051582	272
chr1.fa	50159817	50160864	671
chr1.fa	50162414	50163435	326
chr1.fa	50552193	50552697	287
chr1.fa	50588690	50589552	520
chr1.fa	50623483	50624195	375
chr1.fa	50625977	50626612	408
chr1.fa	51098952	51099909	700
chr1.fa	51416008	51416655	402
chr1.fa	51584849	51585429	274
chr1.fa	52025311	52025970	317
chr1.fa	52033171	52033870	284
chr1.fa	52413722	52414963	823
chr1.fa	52536931	52537563	304
chr1.fa	52623701	52624303	295
chr1.fa	52657187	52658221	679
chr1.fa	52774238	52774872	347
chr1.fa	52783819	52784465	376
chr1.fa	52839755	52840429	333
chr1.fa	53128363	53128830	228
chr1.fa	53573097	53573686	348
chr1.fa	53637593	53638255	323
chr1.fa	53642106	53642831	331
chr1.fa	54129225	54129744	222
chr1.fa	54172114	54172745	250
chr1.fa	54364506	54365314	316
chr1.fa	54849051	54849514	223
chr1.fa	55346688	55347249	261
chr1.fa	55347899	55348738	526
chr1.fa	55370053	55370920	559
chr1.fa	55453051	55453676	253
chr1.fa	55822244	55822894	328
chr1.fa	55940348	55941103	370
chr1.fa	56059047	56059575	226
chr1.fa	56104363	56105213	571
chr1.fa	56159864	56160648	476
chr1.fa	56355178	56355567	220
chr1.fa	56385553	56386355	336
chr1.fa	56501778	56502550	300
chr1.fa	56705454	56706032	283
chr1.fa	56863424	56864147	368
chr1.fa	57023682	57024173	188
chr1.fa	57038806	57039515	322
chr1.fa	57076405	57076780	207
chr1.fa	57094099	57094711	318
chr1.fa	57097441	57098012	286
chr1.fa	57104678	57105386	414
chr1.fa	57199218	57199567	122
chr1.fa	57252923	57254728	1068
chr1.fa	57278214	57278994	332
chr1.fa	57531003	57531922	329
chr1.fa	57623700	57624356	334
chr1.fa	57766449	57767425	684
chr1.fa	57960252	57960761	282
chr1.fa	57978005	57978634	323
chr1.fa	58192506	58193105	343
chr1.fa	58537934	58538693	385
chr1.fa	58584473	58585175	369
chr1.fa	58610185	58610934	405
chr1.fa	58618694	58619350	292
chr1.fa	58648694	58649551	419
chr1.fa	58650014	58650590	171
chr1.fa	58654349	58655011	318
chr1.fa	58760315	58760986	363
chr1.fa	58769807	58770569	377
chr1.fa	58999335	59000042	454
chr1.fa	59340945	59341562	300
chr1.fa	59387811	59388478	340
chr1.fa	59536206	59537494	969
chr1.fa	59752108	59752642	236
chr1.fa	59888510	59889094	315
chr1.fa	59917252	59918212	338
chr1.fa	59982373	59982951	309
chr1.fa	60061357	60062005	328
chr1.fa	60097134	60097833	343
chr1.fa	60132610	60133236	290
chr1.fa	60151763	60152524	366
chr1.fa	60182611	60183242	315
chr1.fa	60406806	60407401	316
chr1.fa	60438495	60439110	260
chr1.fa	60499719	60500423	343
chr1.fa	60554241	60554979	358
chr1.fa	60559199	60559911	329
chr1.fa	60559925	60560887	605
chr1.fa	60563234	60563894	363
chr1.fa	60573821	60574453	356
chr1.fa	60740217	60740928	390
chr1.fa	60816117	60816753	260
chr1.fa	60840261	60840872	313
chr1.fa	60893800	60894472	305
chr1.fa	61038529	61039274	419
chr1.fa	61085569	61086183	321
chr1.fa	61598574	61599392	587
chr1.fa	61743778	61744333	270
chr1.fa	61818778	61819984	383
chr1.fa	62034065	62035071	546
chr1.fa	62103804	62104701	420
chr1.fa	62106049	62107241	417
chr1.fa	62108319	62108992	330
chr1.fa	63059532	63060170	346
chr1.fa	63066285	63067411	347
chr1.fa	63079513	63080180	349
chr1.fa	63156822	63157423	321
chr1.fa	63172759	63173624	467
chr1.fa	63369905	63371203	952
chr1.fa	63735200	63735808	333
chr1.fa	63764490	63765018	202
chr1.fa	63827634	63828268	335
chr1.fa	63945404	63946433	604
chr1.fa	63953013	63953859	294
chr1.fa	64021132	64021667	220
chr1.fa	64253505	64254159	318
chr1.fa	64367274	64367884	305
chr1.fa	64378146	64378756	276
chr1.fa	64394179	64395191	412
chr1.fa	64449202	64449922	402
chr1.fa	64472250	64473008	372
chr1.fa	64508193	64508818	346
chr1.fa	64517497	64518404	556
chr1.fa	64627265	64628031	413
chr1.fa	64637976	64638673	379
chr1.fa	64806375	64806827	262
chr1.fa	64809001	64809631	320
chr1.fa	64950124	64950805	478
chr1.fa	64960973	64962113	771
chr1.fa	64964588	64965177	405
chr1.fa	65001756	65002745	346
chr1.fa	65015409	65016075	321
chr1.fa	65061256	65062285	440
chr1.fa	65338107	65338689	253
chr1.fa	65416464	65417074	255
chr1.fa	65420583	65421176	385
chr1.fa	65496683	65497200	274
chr1.fa	65615991	65616652	329
chr1.fa	65619254	65619728	236
chr1.fa	65949941	65950588	303
chr1.fa	65959337	65960236	433
chr1.fa	65990353	65990946	236
chr1.fa	66023421	66024239	408
chr1.fa	66031393	66031848	235
chr1.fa	66050018	66050862	397
chr1.fa	66106770	66107420	321
chr1.fa	66219987	66220785	463
chr1.fa	66223376	66224491	724
chr1.fa	66229493	66230407	376
chr1.fa	66283750	66284172	209
chr1.fa	66337873	66338560	308
chr1.fa	66386987	66387850	355
chr1.fa	66488759	66489465	333
chr1.fa	66577908	66579176	934
chr1.fa	66719239	66720017	377
chr1.fa	66743373	66744054	392
chr1.fa	66745217	66745815	260
chr1.fa	66747348	66748042	315
chr1.fa	66756982	66757633	306
chr1.fa	66917547	66918313	400
chr1.fa	67162422	67163082	355
chr1.fa	67170518	67171290	382
chr1.fa	67333130	67333886	399
chr1.fa	67655921	67656675	358
chr1.fa	68038163	68038849	326
chr1.fa	68345505	68346455	354
chr1.fa	68767103	68767851	402
chr1.fa	68772716	68773235	182
chr1.fa	68773555	68774237	319
chr1.fa	68793098	68793669	237
chr1.fa	68863569	68864218	311
chr1.fa	68915942	68916465	227
chr1.fa	69010232	69010998	295
chr1.fa	69183449	69184302	507
chr1.fa	69525809	69526478	336
chr1.fa	69526512	69527163	265
chr1.fa	69553914	69554595	430
chr1.fa	69575548	69576471	593
chr1.fa	69676895	69677753	385
chr1.fa	70097253	70097947	347
chr1.fa	70891983	70892588	343
chr1.fa	71076562	71077022	144
chr1.fa	71356020	71356707	354
chr1.fa	71472499	71473282	444
chr1.fa	71554243	71554903	315
chr1.fa	71977115	71977671	285
chr1.fa	72108050	72108811	354
chr1.fa	72113856	72114336	196
chr1.fa	72351550	72352199	310
chr1.fa	72403175	72403739	256
chr1.fa	72523783	72524499	379
chr1.fa	73324379	73325216	483
chr1.fa	73572429	73573188	398
chr1.fa	73668973	73669499	240
chr1.fa	73922607	73923326	386
chr1.fa	74628763	74629258	308
chr1.fa	75118032	75118701	404
chr1.fa	75163602	75164088	171
chr1.fa	75468787	75469413	308
chr1.fa	75888761	75889745	666
chr1.fa	75948258	75949065	261
chr1.fa	75957948	75958840	357
chr1.fa	76054228	76054932	362
chr1.fa	76211170	76211828	334
chr1.fa	76534383	76535145	353
chr1.fa	76552351	76553201	306
chr1.fa	76832033	76832730	296
chr1.fa	77028098	77029083	314
chr1.fa	77321581	77322319	397
chr1.fa	77508648	77509216	245
chr1.fa	77537505	77538101	309
chr1.fa	77561688	77562242	225
chr1.fa	77626006	77626518	215
chr1.fa	77645195	77645849	322
chr1.fa	77727266	77727720	310
chr1.fa	77974669	77975743	327
chr1.fa	78004462	78005124	344
chr1.fa	78139837	78140485	377
chr1.fa	78262129	78262861	353
chr1.fa	78463558	78464334	422
chr1.fa	78558061	78558712	372
chr1.fa	78611905	78612553	330
chr1.fa	78687723	78688288	361
chr1.fa	78839169	78839793	192
chr1.fa	78840238	78840963	366
chr1.fa	78844655	78845331	303
chr1.fa	78902650	78903265	304
chr1.fa	78966354	78967440	659
chr1.fa	79014799	79015681	508
chr1.fa	79092831	79093514	348
chr1.fa	79299023	79299599	267
chr1.fa	79321629	79322312	383
chr1.fa	79332680	79333441	146
chr1.fa	79353372	79353950	351
chr1.fa	79409784	79410414	331
chr1.fa	79449348	79449965	317
chr1.fa	79615009	79615526	249
chr1.fa	79756498	79757359	409
chr1.fa	79812273	79813018	319
chr1.fa	79982959	79983961	326
chr1.fa	80325012	80325780	376
chr1.fa	80857821	80858529	521
chr1.fa	81233962	81234664	333
chr1.fa	81814732	81815325	297
chr1.fa	81873068	81874100	692
chr1.fa	81897467	81898055	308
chr1.fa	81963878	81964962	469
chr1.fa	81983548	81984409	383
chr1.fa	81988551	81989467	461
chr1.fa	82025224	82026279	665
chr1.fa	82125755	82126408	380
chr1.fa	82193547	82194247	321
chr1.fa	82218461	82218918	234
chr1.fa	82238331	82238819	138
chr1.fa	82440513	82441248	441
chr1.fa	82443731	82444485	440
chr1.fa	82530264	82530885	340
chr1.fa	82539076	82539802	343
chr1.fa	82950182	82951178	662
chr1.fa	83151063	83151719	356
chr1.fa	83250335	83251171	359
chr1.fa	83272251	83272808	318
chr1.fa	83976917	83977565	307
chr1.fa	84011091	84011844	403
chr1.fa	84219724	84220310	376
chr1.fa	84230680	84231411	343
chr1.fa	84235550	84236443	339
chr1.fa	84338045	84338652	319
chr1.fa	84609296	84610226	366
chr1.fa	84722511	84723260	390
chr1.fa	84873047	84874188	673
chr1.fa	84891905	84892686	391
chr1.fa	84898835	84899550	361
chr1.fa	85009761	85010196	255
chr1.fa	85084975	85085477	191
chr1.fa	85175298	85176003	323
chr1.fa	85238712	85239178	227
chr1.fa	85292568	85293203	313
chr1.fa	85300708	85301540	493
chr1.fa	85433559	85434295	549
chr1.fa	85763257	85763965	342
chr1.fa	85779412	85780123	254
chr1.fa	85892871	85893664	399
chr1.fa	85995616	85996386	257
chr1.fa	86580515	86581266	401
chr1.fa	87230642	87231296	288
chr1.fa	87336495	87337366	399
chr1.fa	87426367	87426946	290
chr1.fa	87436484	87437025	302
chr1.fa	88180616	88181486	316
chr1.fa	88370064	88370878	439
chr1.fa	89143978	89144552	348
chr1.fa	89330225	89331011	363
chr1.fa	89413082	89413520	166
chr1.fa	89459516	89460161	303
chr1.fa	89521256	89521745	328
chr1.fa	89634712	89635418	331
chr1.fa	89888627	89889126	157
chr1.fa	90089442	90090170	336
chr1.fa	90163623	90164706	805
chr1.fa	91361566	91362145	311
chr1.fa	91558444	91558837	135
chr1.fa	91967507	91968163	345
chr1.fa	92025287	92025996	318
chr1.fa	92045148	92045867	351
chr1.fa	92180591	92181114	239
chr1.fa	92210666	92211929	455
chr1.fa	92280871	92281348	119
chr1.fa	92282604	92283359	376
chr1.fa	92909202	92909794	220
chr1.fa	93226602	93227401	383
chr1.fa	93282593	93283353	356
chr1.fa	93314314	93315004	330
chr1.fa	93340297	93341063	456
chr1.fa	93341782	93342471	310
chr1.fa	93637073	93637737	331
chr1.fa	93715821	93716443	269
chr1.fa	93949088	93949629	296
chr1.fa	93967290	93968096	399
chr1.fa	94019453	94020313	470
chr1.fa	94050533	94051230	430
chr1.fa	94717538	94718292	489
chr1.fa	94787069	94787850	426
chr1.fa	94871835	94872606	398
chr1.fa	94961157	94961710	265
chr1.fa	95000006	95000580	314
chr1.fa	95104702	95105373	301
chr1.fa	95129148	95129791	268
chr1.fa	95142014	95142670	517
chr1.fa	95172540	95173224	346
chr1.fa	95209223	95210129	459
chr1.fa	95338510	95339250	383
chr1.fa	95394543	95395058	238
chr1.fa	95445463	95446131	305
chr1.fa	95561306	95562137	491
chr1.fa	95751864	95752507	324
chr1.fa	95783571	95784177	282
chr1.fa	95798099	95798872	377
chr1.fa	95835691	95836766	408
chr1.fa	96002487	96003092	346
chr1.fa	96040591	96041357	488
chr1.fa	96070193	96070744	223
chr1.fa	96073994	96074841	280
chr1.fa	96106171	96107408	408
chr1.fa	96354387	96355849	476
chr1.fa	96356396	96357128	378
chr1.fa	96674213	96674975	389
chr1.fa	97237938	97238520	333
chr1.fa	97285556	97286276	377
chr1.fa	97331153	97331924	351
chr1.fa	97634599	97635120	238
chr1.fa	97636898	97637755	443
chr1.fa	97639497	97640471	642
chr1.fa	97877154	97877817	308
chr1.fa	97919107	97919659	305
chr1.fa	98088687	98089221	285
chr1.fa	98285872	98286658	402
chr1.fa	98532341	98532885	326
chr1.fa	98553237	98554671	788
chr1.fa	98798829	98799405	384
chr1.fa	98809669	98810501	494
chr1.fa	98875401	98876298	400
chr1.fa	99182924	99183470	358
chr1.fa	99889397	99890109	410
chr1.fa	99900077	99900576	204
chr1.fa	99922754	99923963	546
chr1.fa	100014379	100015042	308
chr1.fa	100080658	100081282	220
chr1.fa	100128090	100128803	363
chr1.fa	100250984	100251558	221
chr1.fa	100272331	100272919	299
chr1.fa	100452246	100452928	268
chr1.fa	100500689	100501345	295
chr1.fa	100878562	100879012	256
chr1.fa	100895757	100896525	466
chr1.fa	100918112	100918867	354
chr1.fa	100951169	100952131	393
chr1.fa	101339831	101340443	352
chr1.fa	101382089	101382771	339
chr1.fa	101685874	101686585	316
chr1.fa	101689258	101689869	317
chr1.fa	101710659	101711372	308
chr1.fa	102282297	102283528	446
chr1.fa	103765659	103766279	354
chr1.fa	105174404	105175132	288
chr1.fa	105214045	105214786	311
chr1.fa	105496043	105496781	251
chr1.fa	105534136	105534932	255
chr1.fa	105883148	105883753	430
chr1.fa	107023163	107023672	329
chr1.fa	107084022	107084828	338
chr1.fa	107150005	107150951	680
chr1.fa	107186623	107187405	416
chr1.fa	107537577	107538176	309
chr1.fa	107540880	107541614	428
chr1.fa	107562588	107562988	169
chr1.fa	107705306	107706165	320
chr1.fa	108016445	108017197	385
chr1.fa	108017455	108018250	600
chr1.fa	108045049	108045676	317
chr1.fa	108071851	108072529	306
chr1.fa	108168607	108169258	374
chr1.fa	108324925	108325674	404
chr1.fa	108587858	108588641	409
chr1.fa	108700843	108701405	273
chr1.fa	109247178	109247823	238
chr1.fa	109691054	109691846	408
chr1.fa	109841204	109841822	322
chr1.fa	110144688	110145318	309
chr1.fa	110412342	110412891	186
chr1.fa	110419080	110419664	340
chr1.fa	110778179	110779186	676
chr1.fa	110785414	110786073	359
chr1.fa	111120588	111121236	350
chr1.fa	111219542	111220206	324
chr1.fa	111341104	111342124	641
chr1.fa	111934273	111935053	314
chr1.fa	111948509	111949357	424
chr1.fa	112133330	112133798	214
chr1.fa	112135639	112136334	275
chr1.fa	112149113	112149675	408
chr1.fa	112185681	112186267	262
chr1.fa	112198657	112199219	296
chr1.fa	112383808	112384263	232
chr1.fa	112491187	112491885	370
chr1.fa	112518773	112519836	407
chr1.fa	112597085	112597563	233
chr1.fa	112977970	112978528	307
chr1.fa	113004882	113005505	273
chr1.fa	113072686	113073343	315
chr1.fa	113184449	113184984	261
chr1.fa	113185529	113186235	343
chr1.fa	114576484	114577201	357
chr1.fa	114641825	114642264	207
chr1.fa	114977536	114978295	368
chr1.fa	114999812	115000548	358
chr1.fa	115005313	115006102	458
chr1.fa	115082680	115083363	367
chr1.fa	115298087	115298679	256
chr1.fa	115371966	115372626	307
chr1.fa	115685721	115686605	322
chr1.fa	115892146	115892860	368
chr1.fa	115945134	115945808	315
chr1.fa	116108576	116109196	277
chr1.fa	116353448	116354297	533
chr1.fa	116423795	116424370	309
chr1.fa	116557977	116558795	490
chr1.fa	116666111	116667105	472
chr1.fa	116668503	116669101	353
chr1.fa	116676184	116677202	685
chr1.fa	116731953	116732519	305
chr1.fa	116749561	116750385	401
chr1.fa	116785170	116785757	347
chr1.fa	116835517	116836051	201
chr1.fa	116865477	116866746	398
chr1.fa	116872743	116873526	462
chr1.fa	116966134	116966707	360
chr1.fa	116998837	116999323	265
chr1.fa	117018890	117019500	295
chr1.fa	117031776	117032561	451
chr1.fa	117231644	117232148	276
chr1.fa	117259878	117260456	354
chr1.fa	117568900	117569581	312
chr1.fa	117671162	117671783	265
chr1.fa	117811322	117812103	372
chr1.fa	118116975	118117596	285
chr1.fa	118601882	118602560	340
chr1.fa	118612236	118612982	467
chr1.fa	118864036	118864751	404
chr1.fa	118875100	118875717	279
chr1.fa	119047320	119048080	372
chr1.fa	119144863	119145461	281
chr1.fa	119202905	119204363	691
chr1.fa	119327740	119328239	276
chr1.fa	119441939	119442770	554
chr1.fa	119443340	119444091	376
chr1.fa	119595056	119595868	438
chr1.fa	119644129	119644872	354
chr1.fa	119729859	119730490	367
chr1.fa	119970500	119971127	330
chr1.fa	120168615	120169328	411
chr1.fa	120180166	120180831	341
chr1.fa	120316607	120317362	408
chr1.fa	120322446	120323132	281
chr1.fa	120410199	120410665	278
chr1.fa	120574758	120575369	308
chr1.fa	120578955	120579621	338
chr1.fa	121184533	121185547	339
chr1.fa	121288403	121289708	903
chr1.fa	145246073	145246673	289
chr1.fa	145542454	145543186	371
chr1.fa	145573886	145574403	353
chr1.fa	145669080	145669701	238
chr1.fa	146008752	146008990	119
chr1.fa	146581260	146581955	333
chr1.fa	146822339	146823736	1145
chr1.fa	147098358	147099079	408
chr1.fa	147137197	147137849	318
chr1.fa	149904031	149904657	380
chr1.fa	149980543	149981347	467
chr1.fa	149986395	149987183	401
chr1.fa	150206089	150206623	307
chr1.fa	150540392	150541072	335
chr1.fa	151486775	151487393	322
chr1.fa	151568793	151569494	368
chr1.fa	151897801	151898450	354
chr1.fa	152019982	152020810	346
chr1.fa	152059067	152060019	486
chr1.fa	152118689	152119281	250
chr1.fa	152163966	152164933	547
chr1.fa	152165438	152166145	352
chr1.fa	152705834	152706487	322
chr1.fa	153714267	153715201	288
chr1.fa	153740624	153741328	364
chr1.fa	153939237	153939976	328
chr1.fa	154114701	154115256	273
chr1.fa	154309864	154310527	311
chr1.fa	154390421	154391194	493
chr1.fa	154436013	154436620	294
chr1.fa	154696240	154696916	314
chr1.fa	154787745	154788611	451
chr1.fa	154808123	154809115	514
chr1.fa	154989582	154990363	329
chr1.fa	154995052	154996043	495
chr1.fa	155010973	155011599	336
chr1.fa	155103613	155104207	316
chr1.fa	155465088	155465638	336
chr1.fa	155491532	155492270	373
chr1.fa	155530120	155530673	276
chr1.fa	156259526	156260114	355
chr1.fa	156480406	156481080	340
chr1.fa	156586141	156586834	319
chr1.fa	157253747	157254629	740
chr1.fa	157389505	157390362	410
chr1.fa	158166061	158167532	352
chr1.fa	158170997	158171995	671
chr1.fa	158174014	158174695	363
chr1.fa	159787306	159787786	273
chr1.fa	159822776	159823389	330
chr1.fa	159858883	159859356	296
chr1.fa	160101769	160102324	200
chr1.fa	160127001	160127547	258
chr1.fa	160171575	160172427	343
chr1.fa	160812658	160813381	296
chr1.fa	160858651	160859207	342
chr1.fa	161693367	161694064	319
chr1.fa	161794179	161794965	388
chr1.fa	161854072	161854818	356
chr1.fa	162159022	162159643	335
chr1.fa	162377678	162378189	310
chr1.fa	162537159	162537780	367
chr1.fa	162538397	162539195	405
chr1.fa	162541422	162542216	377
chr1.fa	162548543	162549280	374
chr1.fa	162702307	162702952	301
chr1.fa	162843140	162844392	859
chr1.fa	162900182	162901220	337
chr1.fa	163052679	163053272	306
chr1.fa	163054134	163054725	310
chr1.fa	163131019	163132145	823
chr1.fa	163553408	163554507	352
chr1.fa	163555512	163556138	309
chr1.fa	163586643	163587072	252
chr1.fa	163605205	163605754	231
chr1.fa	163776571	163777063	232
chr1.fa	163809630	163810427	430
chr1.fa	163840429	163840998	327
chr1.fa	163844964	163845514	270
chr1.fa	163985104	163985945	426
chr1.fa	164033043	164033706	436
chr1.fa	164174356	164175080	375
chr1.fa	164255246	164255893	353
chr1.fa	164637497	164638147	376
chr1.fa	164840815	164841361	355
chr1.fa	164970146	164971193	338
chr1.fa	165038820	165039604	423
chr1.fa	165061627	165062234	340
chr1.fa	165161709	165162403	311
chr1.fa	165250568	165251259	354
chr1.fa	165341325	165341958	352
chr1.fa	165585069	165586053	321
chr1.fa	165599031	165599585	271
chr1.fa	165792846	165793606	370
chr1.fa	167094578	167095218	365
chr1.fa	167180465	167181154	354
chr1.fa	167511793	167512248	297
chr1.fa	167513662	167514303	279
chr1.fa	167614138	167615036	522
chr1.fa	167666828	167667452	320
chr1.fa	167670706	167671345	305
chr1.fa	167733493	167733969	183
chr1.fa	167880233	167881359	376
chr1.fa	167895791	167896763	237
chr1.fa	168460914	168461688	414
chr1.fa	168529569	168530186	245
chr1.fa	168596530	168597505	646
chr1.fa	168600699	168601285	368
chr1.fa	168662301	168663141	333
chr1.fa	168706858	168707471	376
chr1.fa	168772647	168773409	360
chr1.fa	168805490	168806120	319
chr1.fa	168830659	168831499	423
chr1.fa	168882789	168883609	360
chr1.fa	169154688	169155343	342
chr1.fa	169437057	169437944	603
chr1.fa	169477993	169479012	444
chr1.fa	169479702	169480853	436
chr1.fa	169483798	169484713	591
chr1.fa	169498412	169499102	356
chr1.fa	169537476	169538293	387
chr1.fa	169541207	169541939	366
chr1.fa	169543440	169544334	428
chr1.fa	169554603	169555316	394
chr1.fa	169654844	169655305	194
chr1.fa	169710161	169710795	314
chr1.fa	169798201	169798880	345
chr1.fa	169911160	169912072	522
chr1.fa	170066539	170067220	321
chr1.fa	170190741	170191400	328
chr1.fa	170194655	170195378	343
chr1.fa	170896221	170897150	325
chr1.fa	170903419	170904031	349
chr1.fa	171188104	171188887	441
chr1.fa	171313072	171313798	374
chr1.fa	171322523	171323139	303
chr1.fa	171341593	171342086	223
chr1.fa	171387596	171388202	289
chr1.fa	171723073	171723639	252
chr1.fa	171974770	171975371	318
chr1.fa	172076408	172077198	382
chr1.fa	172244531	172245136	299
chr1.fa	172310729	172311281	308
chr1.fa	172325630	172326326	351
chr1.fa	172438940	172439825	479
chr1.fa	172499040	172499608	276
chr1.fa	172715376	172716218	476
chr1.fa	173022906	173023518	284
chr1.fa	173159536	173160289	420
chr1.fa	173496243	173496763	234
chr1.fa	173542579	173543213	333
chr1.fa	173713545	173714516	375
chr1.fa	173894591	173895259	383
chr1.fa	174013415	174014074	308
chr1.fa	174082990	174083677	445
chr1.fa	174444398	174444909	292
chr1.fa	174537255	174538264	623
chr1.fa	174553102	174553747	327
chr1.fa	174932624	174933191	252
chr1.fa	175201335	175202094	338
chr1.fa	175319236	175320101	524
chr1.fa	175559810	175560463	324
chr1.fa	176034605	176034890	168
chr1.fa	176333079	176333784	460
chr1.fa	176468920	176469397	163
chr1.fa	176499939	176500577	297
chr1.fa	176515034	176515511	198
chr1.fa	176562161	176563082	658
chr1.fa	176627019	176627653	332
chr1.fa	176662821	176663665	173
chr1.fa	176665082	176665932	488
chr1.fa	176782478	176783124	330
chr1.fa	176880688	176881889	292
chr1.fa	177409828	177410491	347
chr1.fa	177420064	177420674	353
chr1.fa	177558123	177559130	333
chr1.fa	177590707	177591394	342
chr1.fa	177616346	177617024	325
chr1.fa	177620061	177620776	342
chr1.fa	177670399	177671649	433
chr1.fa	177841547	177842532	270
chr1.fa	177882045	177882713	264
chr1.fa	177925550	177926212	320
chr1.fa	178116433	178117010	294
chr1.fa	178132485	178133099	253
chr1.fa	178193365	178194020	260
chr1.fa	178306240	178306956	403
chr1.fa	178363375	178364012	344
chr1.fa	178418259	178418943	376
chr1.fa	179265623	179266408	427
chr1.fa	179281971	179282669	349
chr1.fa	179899274	179900576	504
chr1.fa	179904417	179905007	249
chr1.fa	179947196	179948123	331
chr1.fa	180012759	180013648	659
chr1.fa	180042715	180043820	367
chr1.fa	180095787	180096358	169
chr1.fa	180126581	180127239	338
chr1.fa	180270608	180271306	409
chr1.fa	180497745	180498446	355
chr1.fa	180529593	180530191	266
chr1.fa	180584103	180585209	767
chr1.fa	180796314	180796835	233
chr1.fa	181020683	181021341	297
chr1.fa	181064866	181065484	272
chr1.fa	181327850	181328712	489
chr1.fa	182172221	182172866	337
chr1.fa	182354032	182354522	327
chr1.fa	182671821	182672473	390
chr1.fa	182672536	182673386	514
chr1.fa	182681097	182681896	434
chr1.fa	182937911	182939030	584
chr1.fa	183021754	183022516	399
chr1.fa	183029407	183030096	339
chr1.fa	183038855	183039640	453
chr1.fa	183057980	183058777	360
chr1.fa	183177929	183178565	357
chr1.fa	183401470	183402088	301
chr1.fa	184047940	184048578	244
chr1.fa	184159668	184160248	278
chr1.fa	184253142	184253681	347
chr1.fa	184319844	184320590	541
chr1.fa	184331890	184332512	324
chr1.fa	184391647	184392610	578
chr1.fa	184462809	184463736	498
chr1.fa	184531180	184531847	371
chr1.fa	184591236	184591915	379
chr1.fa	184601919	184602424	230
chr1.fa	184674334	184675251	276
chr1.fa	184730642	184731365	396
chr1.fa	184759850	184760526	370
chr1.fa	184771977	184772701	328
chr1.fa	184805700	184806602	492
chr1.fa	184830887	184831617	339
chr1.fa	184874614	184875288	288
chr1.fa	184898824	184900281	412
chr1.fa	184980024	184980776	419
chr1.fa	185026315	185026889	344
chr1.fa	185127103	185127825	381
chr1.fa	185144666	185145381	285
chr1.fa	185311908	185312517	320
chr1.fa	185459603	185461182	1342
chr1.fa	185503706	185504604	416
chr1.fa	185596270	185596929	326
chr1.fa	185665869	185666599	323
chr1.fa	185674801	185675435	332
chr1.fa	186393642	186394177	262
chr1.fa	186461414	186462216	431
chr1.fa	186490504	186491505	661
chr1.fa	186535424	186536215	379
chr1.fa	186966876	186967506	241
chr1.fa	187178620	187179315	306
chr1.fa	187245298	187246587	718
chr1.fa	187290943	187291916	349
chr1.fa	187321140	187321835	359
chr1.fa	187446310	187447046	478
chr1.fa	187486470	187487206	377
chr1.fa	187492332	187492994	318
chr1.fa	187593290	187594011	347
chr1.fa	187722735	187723382	334
chr1.fa	187728985	187729995	340
chr1.fa	187763899	187764564	351
chr1.fa	187806780	187807496	390
chr1.fa	187937106	187937692	254
chr1.fa	187940807	187941521	399
chr1.fa	188030890	188031528	276
chr1.fa	188137920	188138539	285
chr1.fa	188138841	188139648	373
chr1.fa	189584015	189584581	303
chr1.fa	190421044	190421848	456
chr1.fa	190422532	190423167	271
chr1.fa	190556913	190557820	612
chr1.fa	190561487	190562211	387
chr1.fa	191734327	191734929	272
chr1.fa	191736474	191737328	408
chr1.fa	192465320	192466026	323
chr1.fa	192659868	192660741	414
chr1.fa	192813542	192813894	136
chr1.fa	192818293	192818983	459
chr1.fa	192823586	192823966	187
chr1.fa	192830704	192831656	386
chr1.fa	193005243	193005933	393
chr1.fa	193077625	193078264	197
chr1.fa	193134750	193135389	282
chr1.fa	193238649	193239294	327
chr1.fa	193273603	193274245	290
chr1.fa	193463508	193464390	579
chr1.fa	193479864	193480546	346
chr1.fa	193518051	193518707	352
chr1.fa	193583507	193584263	430
chr1.fa	193632478	193633068	218
chr1.fa	193646155	193646905	360
chr1.fa	193731095	193731910	345
chr1.fa	193823835	193824653	468
chr1.fa	194050364	194051087	338
chr1.fa	195214781	195215393	294
chr1.fa	196025587	196026973	435
chr1.fa	197011966	197012702	347
chr1.fa	197236832	197237319	284
chr1.fa	197398783	197399465	377
chr1.fa	197511314	197511930	288
chr1.fa	197752240	197753257	622
chr1.fa	198492351	198493090	373
chr1.fa	198651332	198651941	346
chr1.fa	198666488	198667514	512
chr1.fa	198668504	198669131	372
chr1.fa	198671156	198671712	296
chr1.fa	198806530	198807525	298
chr1.fa	199550824	199551426	276
chr1.fa	199660595	199661299	334
chr1.fa	199673258	199673854	268
chr1.fa	199676345	199677181	381
chr1.fa	199743798	199744322	306
chr1.fa	199763621	199764171	331
chr1.fa	199790296	199791000	344
chr1.fa	199847014	199847692	346
chr1.fa	200053552	200054370	387
chr1.fa	200059889	200060639	382
chr1.fa	200080272	200080974	367
chr1.fa	200100642	200101275	282
chr1.fa	200443139	200443763	321
chr1.fa	200724536	200725052	306
chr1.fa	200727707	200728384	394
chr1.fa	201051435	201051787	178
chr1.fa	201235454	201236149	283
chr1.fa	201250184	201251177	559
chr1.fa	201251243	201251919	301
chr1.fa	201278378	201279033	315
chr1.fa	201729785	201730390	342
chr1.fa	201744406	201745015	282
chr1.fa	201747193	201747886	363
chr1.fa	202348883	202349712	409
chr1.fa	202537271	202538312	762
chr1.fa	202701546	202702171	336
chr1.fa	203132067	203132511	174
chr1.fa	203379501	203380168	346
chr1.fa	203398160	203398817	332
chr1.fa	203690368	203690878	354
chr1.fa	203900770	203901689	581
chr1.fa	203944948	203945915	615
chr1.fa	204029955	204030394	175
chr1.fa	204057956	204058521	317
chr1.fa	204347948	204348648	332
chr1.fa	204374914	204375555	325
chr1.fa	204386168	204386748	274
chr1.fa	204851585	204852078	174
chr1.fa	205335023	205335647	291
chr1.fa	205602203	205602825	272
chr1.fa	205667815	205668639	427
chr1.fa	205672058	205672636	303
chr1.fa	205679225	205680256	343
chr1.fa	205727828	205728372	305
chr1.fa	206790143	206790772	448
chr1.fa	206921943	206922622	291
chr1.fa	207016896	207017589	359
chr1.fa	207178031	207178734	267
chr1.fa	207183203	207183847	320
chr1.fa	207198735	207199471	343
chr1.fa	207201037	207201877	466
chr1.fa	207204830	207206578	573
chr1.fa	207211420	207212001	231
chr1.fa	207241016	207241713	291
chr1.fa	207496639	207497316	290
chr1.fa	207649732	207650408	309
chr1.fa	208057511	208058112	224
chr1.fa	208123938	208124651	328
chr1.fa	208125558	208126718	320
chr1.fa	208228755	208229510	460
chr1.fa	208248686	208249244	253
chr1.fa	208466149	208466944	331
chr1.fa	208471759	208472583	420
chr1.fa	208619448	208620060	347
chr1.fa	208620219	208620790	337
chr1.fa	208688759	208689256	286
chr1.fa	208711883	208712493	297
chr1.fa	209122373	209123059	290
chr1.fa	209545083	209545601	242
chr1.fa	209551141	209551865	416
chr1.fa	209691167	209691640	218
chr1.fa	209704141	209704848	341
chr1.fa	209705114	209705784	369
chr1.fa	209918246	209918911	308
chr1.fa	209919655	209920404	268
chr1.fa	210592597	210593389	312
chr1.fa	210697065	210697916	494
chr1.fa	210709535	210710505	629
chr1.fa	210952652	210953284	347
chr1.fa	211353281	211354092	416
chr1.fa	211360597	211361392	288
chr1.fa	211647254	211648366	730
chr1.fa	211703343	211703869	225
chr1.fa	211714821	211715590	389
chr1.fa	211776879	211777536	355
chr1.fa	211796786	211797402	347
chr1.fa	211902253	211902733	245
chr1.fa	212005932	212006321	213
chr1.fa	212070271	212070820	284
chr1.fa	212085435	212085958	254
chr1.fa	212093554	212094224	332
chr1.fa	212178143	212178784	296
chr1.fa	212261743	212262194	311
chr1.fa	212306488	212307136	254
chr1.fa	212401732	212402696	756
chr1.fa	212698841	212699315	213
chr1.fa	213272750	213273670	572
chr1.fa	213691653	213692289	327
chr1.fa	213914633	213915240	313
chr1.fa	214249821	214251242	316
chr1.fa	214575995	214576675	376
chr1.fa	214587820	214588512	396
chr1.fa	214757059	214757833	487
chr1.fa	215713225	215714094	501
chr1.fa	215741344	215742060	370
chr1.fa	215964338	215964944	302
chr1.fa	216105824	216106452	324
chr1.fa	216476150	216476875	359
chr1.fa	216701891	216702600	319
chr1.fa	217075869	217076598	350
chr1.fa	217077640	217078229	330
chr1.fa	217178554	217179202	361
chr1.fa	217641279	217642079	369
chr1.fa	217644487	217645202	444
chr1.fa	217699237	217700039	397
chr1.fa	218663559	218664222	354
chr1.fa	218743669	218744255	438
chr1.fa	218744546	218745368	434
chr1.fa	218797905	218798565	290
chr1.fa	218819501	218820249	366
chr1.fa	218823743	218824406	419
chr1.fa	218844810	218845561	341
chr1.fa	219187279	219187866	284
chr1.fa	219334456	219335209	401
chr1.fa	219350641	219351953	862
chr1.fa	219386910	219387486	324
chr1.fa	219452527	219453342	392
chr1.fa	219483495	219484226	355
chr1.fa	219486117	219486887	310
chr1.fa	219691504	219691897	228
chr1.fa	219694741	219695233	129
chr1.fa	219886536	219887099	215
chr1.fa	220083800	220084493	385
chr1.fa	220337693	220338448	363
chr1.fa	220414331	220414893	212
chr1.fa	220755748	220756416	291
chr1.fa	220907692	220908360	351
chr1.fa	220958349	220958987	314
chr1.fa	220959625	220960320	344
chr1.fa	220985477	220986180	381
chr1.fa	221091696	221092337	425
chr1.fa	221316459	221317297	402
chr1.fa	221377398	221378047	290
chr1.fa	221475284	221476111	303
chr1.fa	221516873	221517515	370
chr1.fa	221567120	221567934	496
chr1.fa	221699040	221699599	308
chr1.fa	221888752	221889386	285
chr1.fa	221947657	221948465	573
chr1.fa	222019184	222019865	409
chr1.fa	222179856	222180545	320
chr1.fa	222183450	222184097	349
chr1.fa	222520820	222521535	401
chr1.fa	222773403	222774154	379
chr1.fa	222784474	222785064	301
chr1.fa	222796117	222796721	287
chr1.fa	222845103	222845884	293
chr1.fa	222867660	222868506	514
chr1.fa	222957578	222958832	861
chr1.fa	223106422	223107108	343
chr1.fa	223119628	223120497	222
chr1.fa	223121377	223122270	433
chr1.fa	223355599	223356130	287
chr1.fa	223592955	223593664	241
chr1.fa	223922183	223922725	224
chr1.fa	223925977	223926556	228
chr1.fa	223973432	223974012	222
chr1.fa	224326792	224327266	285
chr1.fa	224330512	224331096	196
chr1.fa	224361174	224361788	240
chr1.fa	224374397	224374871	248
chr1.fa	224464317	224465783	967
chr1.fa	224492306	224493000	341
chr1.fa	224827621	224828230	289
chr1.fa	225600320	225601252	602
chr1.fa	225605553	225606100	320
chr1.fa	225789786	225791105	997
chr1.fa	225845049	225846101	718
chr1.fa	225881731	225882400	327
chr1.fa	225959965	225961143	416
chr1.fa	226009288	226009954	349
chr1.fa	226078747	226079296	256
chr1.fa	226666923	226667682	360
chr1.fa	226741287	226741803	241
chr1.fa	227204453	227205284	335
chr1.fa	227531871	227532498	324
chr1.fa	228802700	228803463	384
chr1.fa	228842229	228842817	445
chr1.fa	228856976	228857630	347
chr1.fa	228863894	228864784	355
chr1.fa	228940676	228941368	325
chr1.fa	228989283	228990148	362
chr1.fa	229003261	229003801	311
chr1.fa	229038679	229039370	346
chr1.fa	229195288	229195965	300
chr1.fa	229344209	229345076	528
chr1.fa	229356893	229358026	562
chr1.fa	229365503	229366074	304
chr1.fa	229409331	229409937	395
chr1.fa	229620948	229621624	327
chr1.fa	229651579	229652218	298
chr1.fa	229685534	229686210	352
chr1.fa	229957739	229958453	361
chr1.fa	229979484	229981130	1238
chr1.fa	230124163	230124888	293
chr1.fa	230321516	230322255	371
chr1.fa	230628231	230629029	426
chr1.fa	231086016	231086744	308
chr1.fa	231461744	231462550	420
chr1.fa	231462661	231463277	346
chr1.fa	231518801	231519401	342
chr1.fa	231522161	231522854	327
chr1.fa	231584681	231585316	335
chr1.fa	231787370	231788043	289
chr1.fa	231819883	231821064	447
chr1.fa	231856547	231857277	397
chr1.fa	231863579	231864304	359
chr1.fa	231865072	231865598	164
chr1.fa	232418728	232419437	325
chr1.fa	232421425	232421974	240
chr1.fa	232456014	232456421	228
chr1.fa	232457948	232458795	467
chr1.fa	232693259	232693929	354
chr1.fa	232800510	232801390	621
chr1.fa	232842739	232843467	353
chr1.fa	232900218	232901028	321
chr1.fa	233161030	233161768	399
chr1.fa	233257503	233257958	208
chr1.fa	233447676	233448293	336
chr1.fa	233483803	233484474	336
chr1.fa	233712743	233713559	597
chr1.fa	233790275	233790788	286
chr1.fa	233840472	233841354	346
chr1.fa	234084846	234085335	265
chr1.fa	234182587	234183357	396
chr1.fa	234228658	234229455	436
chr1.fa	234243143	234243956	420
chr1.fa	234588137	234588783	311
chr1.fa	234739443	234740073	333
chr1.fa	234859217	234860427	885
chr1.fa	234997327	234998111	365
chr1.fa	235053744	235054350	308
chr1.fa	235095408	235095958	224
chr1.fa	235096247	235096909	229
chr1.fa	235097381	235098200	312
chr1.fa	235494536	235495040	318
chr1.fa	235571845	235573161	655
chr1.fa	235877483	235877946	218
chr1.fa	235981605	235982355	451
chr1.fa	236111998	236112848	355
chr1.fa	236455778	236456116	167
chr1.fa	236472066	236472666	261
chr1.fa	236483792	236484676	316
chr1.fa	236552531	236553181	302
chr1.fa	236562685	236563286	307
chr1.fa	236678166	236679181	438
chr1.fa	237888588	237889304	397
chr1.fa	238135986	238136579	252
chr1.fa	239189207	239190230	569
chr1.fa	239204244	239204880	349
chr1.fa	239302079	239302719	297
chr1.fa	239303110	239303545	237
chr1.fa	239375820	239376568	383
chr1.fa	239493143	239493970	414
chr1.fa	239612048	239612721	366
chr1.fa	239798357	239799061	339
chr1.fa	239882391	239883098	361
chr1.fa	239917074	239917919	498
chr1.fa	239996927	239997478	261
chr1.fa	240039762	240040416	361
chr1.fa	240042531	240043025	198
chr1.fa	240046345	240047483	722
chr1.fa	240248758	240249370	359
chr1.fa	240275734	240276476	354
chr1.fa	240352446	240353062	310
chr1.fa	240574660	240575221	335
chr1.fa	240622384	240622948	228
chr1.fa	240671077	240672213	680
chr1.fa	240735414	240736065	392
chr1.fa	240906567	240907323	394
chr1.fa	241197520	241198158	280
chr1.fa	241371760	241372428	282
chr1.fa	241391357	241392324	510
chr1.fa	241437863	241438667	379
chr1.fa	241517445	241518024	324
chr1.fa	241555163	241555844	304
chr1.fa	241773302	241773965	298
chr1.fa	241881110	241881770	369
chr1.fa	242310366	242311151	323
chr1.fa	242392178	242392831	322
chr1.fa	242406317	242407201	564
chr1.fa	242773449	242774076	262
chr1.fa	242832139	242833046	590
chr1.fa	242889045	242889642	262
chr1.fa	243005149	243005813	328
chr1.fa	243108663	243109041	119
chr1.fa	243438396	243439077	410
chr1.fa	243526101	243526784	358
chr1.fa	243574688	243575128	242
chr1.fa	243669051	243669618	278
chr1.fa	243860661	243861298	338
chr1.fa	243861982	243862754	396
chr1.fa	243949007	243949624	337
chr1.fa	243954805	243955735	620
chr1.fa	243997510	243998062	297
chr1.fa	244065191	244066076	469
chr1.fa	244412170	244412783	315
chr1.fa	244417253	244417932	326
chr1.fa	244490617	244491098	178
chr1.fa	244572832	244573396	302
chr1.fa	244588082	244588791	378
chr1.fa	244825806	244826574	339
chr1.fa	244857756	244858465	345
chr1.fa	244882752	244883539	379
chr1.fa	245179585	245180499	559
chr1.fa	245342856	245343420	299
chr1.fa	245406185	245406861	303
chr1.fa	245564389	245564974	372
chr1.fa	245745195	245745813	357
chr1.fa	245931800	245932342	245
chr1.fa	246162730	246163531	351
chr1.fa	246201003	246201543	321
chr1.fa	246215330	246216469	364
chr1.fa	246334620	246335203	305
chr1.fa	246463819	246465071	359
chr1.fa	246478602	246479551	367
chr1.fa	246513914	246514574	339
chr1.fa	246544664	246545206	290
chr1.fa	246567913	246568540	332
chr1.fa	246612783	246613386	235
chr1.fa	246666452	246667088	407
chr1.fa	246780383	246781612	911
chr1.fa	246820823	246821461	302
chr1.fa	246938581	246939455	369
chr1.fa	246977331	246977865	278
chr1.fa	247677632	247678307	400
chr1.fa	247679216	247680320	309
chr1.fa	247840839	247841185	176
chr1.fa	248093680	248094108	179
chr10.fa	136006	136864	328
chr10.fa	320166	321122	615
chr10.fa	870807	871440	374
chr10.fa	945026	945749	344
chr10.fa	963198	963725	323
chr10.fa	1362784	1363601	421
chr10.fa	1366775	1367704	439
chr10.fa	1461719	1462785	609
chr10.fa	1768910	1769538	357
chr10.fa	1773098	1773987	505
chr10.fa	1824693	1825478	449
chr10.fa	2861229	2862109	457
chr10.fa	3028308	3028976	353
chr10.fa	3291443	3292030	227
chr10.fa	3302502	3303572	659
chr10.fa	3337163	3337773	238
chr10.fa	3514225	3514914	357
chr10.fa	3566498	3567024	210
chr10.fa	3790039	3790621	364
chr10.fa	3828109	3828692	298
chr10.fa	3852210	3852832	341
chr10.fa	3894073	3895128	767
chr10.fa	3895627	3896308	365
chr10.fa	3977821	3978896	669
chr10.fa	4100774	4101505	373
chr10.fa	4125530	4126079	266
chr10.fa	4171856	4172581	399
chr10.fa	4778143	4778792	352
chr10.fa	4901290	4901862	365
chr10.fa	4944533	4945218	330
chr10.fa	5431250	5431915	376
chr10.fa	5545225	5545823	366
chr10.fa	5552036	5552785	392
chr10.fa	5555136	5555728	375
chr10.fa	5596196	5597059	264
chr10.fa	5609259	5609950	381
chr10.fa	5615860	5616438	306
chr10.fa	5621430	5621997	263
chr10.fa	5786726	5787447	268
chr10.fa	5831444	5832125	379
chr10.fa	5939415	5939998	322
chr10.fa	5952056	5952675	277
chr10.fa	5992159	5992831	250
chr10.fa	6297333	6298002	219
chr10.fa	6329268	6329945	303
chr10.fa	6376520	6377183	288
chr10.fa	6403621	6404760	391
chr10.fa	6407157	6407921	393
chr10.fa	7124344	7124998	317
chr10.fa	7126392	7127119	363
chr10.fa	7132236	7132911	317
chr10.fa	7244782	7245295	195
chr10.fa	7273554	7274392	362
chr10.fa	7275146	7276260	329
chr10.fa	7396397	7397199	300
chr10.fa	7536016	7536696	354
chr10.fa	7597581	7598045	328
chr10.fa	7601052	7601825	435
chr10.fa	7859003	7859559	218
chr10.fa	8021925	8022649	385
chr10.fa	8108483	8109134	352
chr10.fa	8170231	8171089	503
chr10.fa	8179612	8180101	331
chr10.fa	8186123	8186994	530
chr10.fa	8248528	8249377	343
chr10.fa	8421963	8422567	318
chr10.fa	8431575	8432327	401
chr10.fa	8449458	8450177	345
chr10.fa	8577050	8577543	262
chr10.fa	8626462	8627117	302
chr10.fa	8656076	8656805	350
chr10.fa	8806010	8806716	300
chr10.fa	8831875	8832929	691
chr10.fa	8853980	8854472	209
chr10.fa	8862942	8863722	332
chr10.fa	8892746	8893410	322
chr10.fa	8914946	8915676	416
chr10.fa	8993081	8994084	648
chr10.fa	9139585	9140133	233
chr10.fa	9229925	9230960	694
chr10.fa	12209550	12210041	310
chr10.fa	12447072	12448182	735
chr10.fa	12573115	12573772	380
chr10.fa	12589275	12590049	478
chr10.fa	12668720	12669176	257
chr10.fa	12731756	12732338	227
chr10.fa	12762245	12762890	346
chr10.fa	13179984	13180491	259
chr10.fa	13441521	13442361	433
chr10.fa	13533533	13534291	395
chr10.fa	13550435	13551133	296
chr10.fa	13728214	13728943	308
chr10.fa	13759556	13760404	514
chr10.fa	13843892	13844327	204
chr10.fa	13899449	13900117	327
chr10.fa	14024945	14025495	303
chr10.fa	14032198	14034069	1444
chr10.fa	14083817	14084515	357
chr10.fa	14124656	14125259	247
chr10.fa	14205170	14205919	359
chr10.fa	14211066	14212300	905
chr10.fa	14234578	14235316	388
chr10.fa	14301928	14302810	464
chr10.fa	14335480	14336027	298
chr10.fa	14445793	14446627	248
chr10.fa	14613784	14614612	393
chr10.fa	14619494	14620474	405
chr10.fa	14708493	14709844	937
chr10.fa	14729119	14729807	365
chr10.fa	15165667	15166174	227
chr10.fa	15174608	15175165	227
chr10.fa	15200337	15201002	317
chr10.fa	15486108	15486676	219
chr10.fa	15557201	15557955	396
chr10.fa	15643666	15644354	365
chr10.fa	15645287	15646053	345
chr10.fa	15752367	15752962	269
chr10.fa	16352121	16352677	339
chr10.fa	16584589	16585300	295
chr10.fa	16644265	16644931	329
chr10.fa	17034634	17035364	364
chr10.fa	17038085	17038689	342
chr10.fa	17147138	17147740	263
chr10.fa	17176915	17177440	371
chr10.fa	17179725	17180167	223
chr10.fa	17185889	17186636	378
chr10.fa	17286880	17287511	335
chr10.fa	17484742	17486028	806
chr10.fa	17507666	17508228	292
chr10.fa	17648493	17649037	255
chr10.fa	17666825	17667387	342
chr10.fa	17710640	17711278	339
chr10.fa	18484366	18485149	433
chr10.fa	18614963	18615530	333
chr10.fa	18703025	18703612	261
chr10.fa	19640886	19641913	671
chr10.fa	19902723	19903299	323
chr10.fa	20176854	20177461	343
chr10.fa	20220626	20221290	382
chr10.fa	20245228	20246030	387
chr10.fa	20268818	20269439	267
chr10.fa	20288203	20288844	473
chr10.fa	20911540	20912323	443
chr10.fa	21174569	21175201	320
chr10.fa	21177200	21178180	603
chr10.fa	21184475	21185199	320
chr10.fa	21473102	21473841	285
chr10.fa	21530159	21530686	335
chr10.fa	21581899	21582758	455
chr10.fa	21608202	21608823	303
chr10.fa	22016517	22017246	383
chr10.fa	22347007	22347604	344
chr10.fa	22375436	22377090	344
chr10.fa	22457200	22457890	324
chr10.fa	22462309	22462990	331
chr10.fa	22471816	22472530	348
chr10.fa	22536402	22537085	284
chr10.fa	22755656	22756276	306
chr10.fa	22841739	22842327	285
chr10.fa	22904383	22905044	352
chr10.fa	22944131	22945044	387
chr10.fa	23138236	23138806	258
chr10.fa	23256884	23257423	245
chr10.fa	23267099	23267674	314
chr10.fa	23269597	23270247	345
chr10.fa	23359733	23360182	211
chr10.fa	23370221	23370859	328
chr10.fa	24064591	24065348	397
chr10.fa	24116627	24117921	417
chr10.fa	24158356	24159119	402
chr10.fa	24173677	24174473	390
chr10.fa	24518708	24519254	311
chr10.fa	24553185	24553684	288
chr10.fa	24697322	24697915	256
chr10.fa	24758750	24759378	198
chr10.fa	24969891	24970633	428
chr10.fa	25451033	25451986	475
chr10.fa	25459314	25460072	397
chr10.fa	27107828	27108349	247
chr10.fa	27322397	27323062	295
chr10.fa	27797179	27797921	384
chr10.fa	27821177	27821912	366
chr10.fa	28227718	28228552	422
chr10.fa	28249502	28249936	191
chr10.fa	28508338	28508999	330
chr10.fa	28971109	28971792	360
chr10.fa	29074361	29075030	333
chr10.fa	29122173	29122769	339
chr10.fa	29123943	29124663	286
chr10.fa	29128531	29129128	332
chr10.fa	29387825	29388440	225
chr10.fa	29396519	29397243	370
chr10.fa	29529922	29530527	427
chr10.fa	29593220	29593990	346
chr10.fa	30080683	30081188	242
chr10.fa	30086503	30087030	228
chr10.fa	30477718	30478368	336
chr10.fa	30531224	30531741	220
chr10.fa	31006107	31006632	273
chr10.fa	31138274	31138901	315
chr10.fa	31210220	31210814	298
chr10.fa	31432425	31433136	368
chr10.fa	31863316	31863971	360
chr10.fa	32153986	32154615	340
chr10.fa	32236222	32236983	458
chr10.fa	32288950	32289536	315
chr10.fa	32394774	32395269	244
chr10.fa	32601985	32602633	414
chr10.fa	32982204	32982887	314
chr10.fa	33342360	33342942	247
chr10.fa	33483063	33483652	227
chr10.fa	33606506	33607111	284
chr10.fa	33697942	33698478	188
chr10.fa	33810023	33810869	553
chr10.fa	33881677	33882556	266
chr10.fa	33891046	33891873	393
chr10.fa	34037819	34038537	343
chr10.fa	34088299	34088982	215
chr10.fa	34188455	34189023	259
chr10.fa	34223502	34224104	303
chr10.fa	34236421	34237077	317
chr10.fa	34252610	34253240	307
chr10.fa	34389438	34390044	306
chr10.fa	34441174	34442063	417
chr10.fa	34484092	34484965	628
chr10.fa	34505103	34505919	335
chr10.fa	34704106	34704862	403
chr10.fa	34708905	34709801	553
chr10.fa	34758161	34758949	390
chr10.fa	34808917	34809516	304
chr10.fa	34914952	34915661	296
chr10.fa	34922022	34922798	410
chr10.fa	34988566	34989232	334
chr10.fa	35081502	35082039	296
chr10.fa	35294788	35295424	314
chr10.fa	35419319	35420174	313
chr10.fa	35713508	35714351	238
chr10.fa	35781195	35781773	242
chr10.fa	35979176	35980063	496
chr10.fa	36054809	36055454	299
chr10.fa	36072016	36073300	414
chr10.fa	36142094	36142614	178
chr10.fa	36179018	36179773	395
chr10.fa	36187652	36188153	181
chr10.fa	36404084	36404843	361
chr10.fa	36435620	36436614	324
chr10.fa	36462000	36462760	338
chr10.fa	36466762	36467504	322
chr10.fa	36543037	36543673	330
chr10.fa	36564707	36565468	378
chr10.fa	36709159	36709801	299
chr10.fa	36711651	36712385	377
chr10.fa	36712580	36713132	269
chr10.fa	36941831	36942178	206
chr10.fa	37078808	37079340	342
chr10.fa	37471745	37471966	111
chr10.fa	37499493	37500017	284
chr10.fa	37775135	37775702	267
chr10.fa	38130166	38130829	326
chr10.fa	43136225	43136730	342
chr10.fa	43670327	43670880	353
chr10.fa	43679457	43680020	286
chr10.fa	43682488	43683142	358
chr10.fa	43689980	43690653	327
chr10.fa	45128567	45129068	176
chr10.fa	45132028	45132695	303
chr10.fa	45152273	45152947	352
chr10.fa	45168581	45169591	620
chr10.fa	45170303	45171222	569
chr10.fa	45192423	45193084	335
chr10.fa	45345664	45346290	321
chr10.fa	45496851	45497757	529
chr10.fa	45558956	45559551	296
chr10.fa	45674234	45674964	406
chr10.fa	45852361	45852936	304
chr10.fa	45856695	45857301	316
chr10.fa	46148456	46149238	446
chr10.fa	46193303	46193532	115
chr10.fa	46990537	46991162	242
chr10.fa	47089963	47090635	365
chr10.fa	47101185	47101865	309
chr10.fa	47105959	47106547	266
chr10.fa	47131632	47132826	582
chr10.fa	48903555	48903983	108
chr10.fa	49726256	49726801	192
chr10.fa	49996645	49996976	129
chr10.fa	50415310	50415731	227
chr10.fa	50582668	50583362	309
chr10.fa	50712520	50713623	739
chr10.fa	50885377	50885953	310
chr10.fa	51042923	51043514	245
chr10.fa	51049521	51050473	320
chr10.fa	51767481	51767960	185
chr10.fa	53125711	53126689	598
chr10.fa	53127349	53128004	291
chr10.fa	53164792	53165995	828
chr10.fa	53870922	53871559	270
chr10.fa	53876734	53877348	388
chr10.fa	53896546	53897399	464
chr10.fa	53906668	53907273	296
chr10.fa	53972495	53973088	280
chr10.fa	54705106	54705726	333
chr10.fa	54984783	54985405	304
chr10.fa	55036509	55037182	289
chr10.fa	55163325	55163956	340
chr10.fa	55339027	55340067	661
chr10.fa	55473623	55474316	340
chr10.fa	56980882	56981563	357
chr10.fa	57898940	57899859	368
chr10.fa	58105813	58106369	349
chr10.fa	58143471	58144164	329
chr10.fa	58717832	58718481	315
chr10.fa	59398135	59398740	301
chr10.fa	59519357	59520013	351
chr10.fa	59608570	59609422	443
chr10.fa	59757459	59757999	321
chr10.fa	59836153	59836665	275
chr10.fa	60227337	60228975	1195
chr10.fa	60268910	60269891	612
chr10.fa	60276967	60277718	428
chr10.fa	60398681	60399244	307
chr10.fa	60407797	60408761	632
chr10.fa	60751505	60752085	278
chr10.fa	60758891	60759604	355
chr10.fa	60821596	60822266	374
chr10.fa	61059839	61060672	519
chr10.fa	61096956	61097489	334
chr10.fa	61155641	61156195	218
chr10.fa	61213832	61214624	472
chr10.fa	61296249	61297154	336
chr10.fa	61338026	61338610	270
chr10.fa	61346114	61346745	265
chr10.fa	61464505	61464954	129
chr10.fa	61633664	61634449	341
chr10.fa	61751249	61752015	383
chr10.fa	61801784	61802556	342
chr10.fa	61934938	61935683	337
chr10.fa	61946150	61946937	521
chr10.fa	62027345	62028084	385
chr10.fa	62128589	62129912	879
chr10.fa	62135297	62135852	240
chr10.fa	62147180	62147856	248
chr10.fa	62240630	62241339	323
chr10.fa	62256830	62258337	419
chr10.fa	62408485	62410350	336
chr10.fa	62485803	62486610	389
chr10.fa	62488466	62489156	364
chr10.fa	62682618	62683455	401
chr10.fa	62726873	62727577	350
chr10.fa	62756416	62756985	232
chr10.fa	62789185	62789598	209
chr10.fa	62884188	62884956	426
chr10.fa	63054071	63054708	310
chr10.fa	63086075	63086741	330
chr10.fa	63492258	63493146	372
chr10.fa	63659933	63660973	703
chr10.fa	63696972	63698052	382
chr10.fa	63701490	63702170	328
chr10.fa	63741267	63741775	165
chr10.fa	63774307	63775031	302
chr10.fa	63776489	63777164	374
chr10.fa	63777909	63778929	681
chr10.fa	64566662	64567447	303
chr10.fa	64962296	64962978	335
chr10.fa	65024440	65025106	295
chr10.fa	65206049	65207030	617
chr10.fa	65322777	65323800	301
chr10.fa	65332018	65333305	541
chr10.fa	65387444	65388061	362
chr10.fa	65423997	65424566	259
chr10.fa	65441625	65442699	682
chr10.fa	65558833	65559503	319
chr10.fa	65869014	65869737	371
chr10.fa	66082181	66082908	436
chr10.fa	66333144	66333927	490
chr10.fa	66334031	66334591	275
chr10.fa	66555596	66556364	354
chr10.fa	66626982	66628069	771
chr10.fa	67094551	67095593	716
chr10.fa	67650740	67651442	256
chr10.fa	68110236	68110950	352
chr10.fa	68385710	68386383	354
chr10.fa	68416208	68416685	221
chr10.fa	68423689	68424378	398
chr10.fa	68572555	68573226	314
chr10.fa	68613240	68614132	593
chr10.fa	68620074	68620851	395
chr10.fa	68739518	68740170	328
chr10.fa	68874571	68875199	357
chr10.fa	69170436	69170978	238
chr10.fa	69307125	69307766	330
chr10.fa	69563172	69563819	364
chr10.fa	69716056	69717025	655
chr10.fa	69843499	69844455	377
chr10.fa	69885670	69886281	222
chr10.fa	70094587	70095107	259
chr10.fa	70205942	70206585	281
chr10.fa	70393692	70394721	339
chr10.fa	70493866	70494370	168
chr10.fa	70631690	70632252	321
chr10.fa	70982739	70983515	441
chr10.fa	71074622	71075322	341
chr10.fa	71077294	71077879	261
chr10.fa	71090167	71090833	359
chr10.fa	71145626	71146252	382
chr10.fa	71385777	71386513	362
chr10.fa	71671304	71671822	193
chr10.fa	71951883	71952577	370
chr10.fa	72659831	72660563	310
chr10.fa	73001069	73001713	309
chr10.fa	73151428	73152017	268
chr10.fa	73265372	73265932	255
chr10.fa	73272571	73273141	303
chr10.fa	73349617	73350316	409
chr10.fa	73362767	73363428	331
chr10.fa	73391236	73391833	338
chr10.fa	73856004	73856790	477
chr10.fa	73857483	73858108	317
chr10.fa	73879097	73879647	327
chr10.fa	73890026	73890704	355
chr10.fa	74008374	74009096	372
chr10.fa	74014768	74015295	269
chr10.fa	74295436	74296137	328
chr10.fa	74547716	74548253	186
chr10.fa	74576249	74576976	362
chr10.fa	74635807	74636528	407
chr10.fa	74877655	74878100	173
chr10.fa	75023033	75023759	354
chr10.fa	75335852	75336937	328
chr10.fa	75346136	75347041	425
chr10.fa	75348448	75349693	734
chr10.fa	75436607	75436880	108
chr10.fa	75474366	75474965	288
chr10.fa	75816060	75816584	167
chr10.fa	75897220	75897935	317
chr10.fa	75949550	75950258	329
chr10.fa	76014300	76014988	291
chr10.fa	76144249	76144882	312
chr10.fa	76179612	76180384	429
chr10.fa	76447542	76448241	352
chr10.fa	76545814	76546358	311
chr10.fa	76581137	76581917	439
chr10.fa	76601339	76601813	135
chr10.fa	76611486	76612202	285
chr10.fa	76635496	76636193	359
chr10.fa	76707033	76707682	330
chr10.fa	76720167	76720927	383
chr10.fa	76748594	76749277	337
chr10.fa	76781447	76782424	636
chr10.fa	76886884	76887868	719
chr10.fa	77364769	77365546	338
chr10.fa	77492904	77493557	306
chr10.fa	77499033	77499961	371
chr10.fa	77532139	77532646	344
chr10.fa	77623649	77624668	711
chr10.fa	77793056	77793822	353
chr10.fa	77811017	77811622	358
chr10.fa	77846779	77847340	244
chr10.fa	77874107	77874839	343
chr10.fa	78062644	78063185	275
chr10.fa	78250703	78251405	318
chr10.fa	78522805	78523819	791
chr10.fa	78801235	78801763	327
chr10.fa	78828665	78829321	343
chr10.fa	78838259	78838949	400
chr10.fa	79047178	79048115	361
chr10.fa	79065274	79066005	389
chr10.fa	79131402	79132193	367
chr10.fa	79173259	79173917	320
chr10.fa	79244401	79245008	282
chr10.fa	79245554	79246601	748
chr10.fa	79257849	79259151	975
chr10.fa	79266794	79267882	471
chr10.fa	79316914	79317489	288
chr10.fa	79647093	79647793	336
chr10.fa	79769666	79770538	508
chr10.fa	79926450	79927019	266
chr10.fa	80185802	80186378	362
chr10.fa	80241322	80242532	628
chr10.fa	80280530	80281172	401
chr10.fa	80349198	80349872	305
chr10.fa	80364906	80365269	188
chr10.fa	80489432	80490065	383
chr10.fa	80502255	80502930	404
chr10.fa	80755238	80755658	216
chr10.fa	81101938	81102352	206
chr10.fa	81315472	81316221	391
chr10.fa	81364677	81365142	261
chr10.fa	81972361	81972986	427
chr10.fa	82175654	82176760	723
chr10.fa	82227630	82228153	212
chr10.fa	82251277	82251775	316
chr10.fa	82610058	82610664	347
chr10.fa	82706377	82707047	319
chr10.fa	82800519	82801303	341
chr10.fa	82952085	82952746	329
chr10.fa	83029632	83030432	437
chr10.fa	84002468	84003046	321
chr10.fa	84630958	84631468	257
chr10.fa	84954670	84955222	343
chr10.fa	86030390	86031078	296
chr10.fa	86099920	86100437	138
chr10.fa	86104890	86105582	378
chr10.fa	86121761	86122706	487
chr10.fa	86302776	86303291	251
chr10.fa	86392402	86393176	427
chr10.fa	86484661	86485240	269
chr10.fa	86768262	86768972	407
chr10.fa	86769423	86769944	197
chr10.fa	87340891	87341843	563
chr10.fa	87501350	87501968	300
chr10.fa	88424612	88425214	270
chr10.fa	88507893	88508433	266
chr10.fa	88664079	88665152	586
chr10.fa	88682197	88682893	360
chr10.fa	88752397	88753268	419
chr10.fa	88766985	88767563	425
chr10.fa	88851046	88851780	347
chr10.fa	88852214	88853018	367
chr10.fa	89358320	89358938	328
chr10.fa	89407535	89408219	383
chr10.fa	89874569	89875225	288
chr10.fa	90105152	90106860	1365
chr10.fa	90132531	90133485	590
chr10.fa	90199480	90200240	435
chr10.fa	90248597	90249617	445
chr10.fa	90300699	90301636	364
chr10.fa	90337286	90337804	287
chr10.fa	90399583	90400571	621
chr10.fa	90615686	90616177	275
chr10.fa	90742425	90744222	734
chr10.fa	90835992	90836590	318
chr10.fa	90890993	90891465	200
chr10.fa	90900914	90901647	340
chr10.fa	91262203	91263127	546
chr10.fa	91377169	91377757	297
chr10.fa	91650989	91651553	336
chr10.fa	91732009	91732777	351
chr10.fa	91780094	91780763	340
chr10.fa	91784522	91785154	338
chr10.fa	92339811	92340341	269
chr10.fa	92677224	92677977	364
chr10.fa	92783007	92783576	332
chr10.fa	93013556	93014606	741
chr10.fa	93316338	93316929	299
chr10.fa	93368125	93369238	386
chr10.fa	93563568	93564439	488
chr10.fa	93623747	93624642	479
chr10.fa	93788535	93789269	440
chr10.fa	93865133	93865560	288
chr10.fa	94471757	94472274	233
chr10.fa	94491196	94491639	144
chr10.fa	94493029	94493576	194
chr10.fa	94518173	94518790	379
chr10.fa	94663217	94663869	386
chr10.fa	94750106	94750803	323
chr10.fa	94866134	94866730	189
chr10.fa	94952623	94953196	261
chr10.fa	95154970	95155835	441
chr10.fa	95351159	95352047	613
chr10.fa	95504638	95505171	286
chr10.fa	95522724	95523380	327
chr10.fa	95548480	95549158	330
chr10.fa	95556850	95558218	1001
chr10.fa	95741799	95742551	379
chr10.fa	95760726	95761240	263
chr10.fa	95764748	95765465	383
chr10.fa	95786723	95787429	335
chr10.fa	95835583	95836352	379
chr10.fa	95852444	95853051	338
chr10.fa	95888884	95889311	245
chr10.fa	96175612	96176226	348
chr10.fa	96537708	96538332	270
chr10.fa	96543876	96544356	304
chr10.fa	96832726	96833665	245
chr10.fa	97059738	97060474	488
chr10.fa	97233889	97234797	434
chr10.fa	97578463	97578946	141
chr10.fa	98035651	98036339	304
chr10.fa	98141357	98141983	349
chr10.fa	98292005	98292786	357
chr10.fa	98327874	98328783	492
chr10.fa	98430448	98431161	373
chr10.fa	98478806	98479602	435
chr10.fa	98623390	98624679	343
chr10.fa	99594034	99594967	611
chr10.fa	99748806	99749452	296
chr10.fa	99929188	99929700	349
chr10.fa	100092520	100093117	297
chr10.fa	100159154	100159810	352
chr10.fa	100276991	100277570	267
chr10.fa	100736092	100736691	355
chr10.fa	100839832	100840502	358
chr10.fa	101097125	101097823	305
chr10.fa	101098517	101099167	412
chr10.fa	101155390	101156100	384
chr10.fa	101362484	101363144	425
chr10.fa	101571666	101572512	510
chr10.fa	101654003	101654613	334
chr10.fa	102408572	102409236	339
chr10.fa	102540037	102540645	236
chr10.fa	102640799	102641523	378
chr10.fa	102669444	102670092	345
[truncated: 14,908 more rows]

## Sheet: R1881_Compound 30 (0.1uM)
chr	start	end	summit
chr1.fa	750897	751130	117
chr1.fa	2179766	2180333	338
chr1.fa	2186504	2187976	376
chr1.fa	2341982	2342841	512
chr1.fa	2712113	2712562	235
chr1.fa	2884626	2885330	356
chr1.fa	3250347	3251045	312
chr1.fa	3445914	3446402	255
chr1.fa	4656896	4657674	487
chr1.fa	4709016	4709866	513
chr1.fa	4789969	4790560	355
chr1.fa	5030482	5031052	327
chr1.fa	5554485	5555051	262
chr1.fa	5748402	5748937	282
chr1.fa	5787238	5787804	222
chr1.fa	6217743	6218508	395
chr1.fa	6472797	6473469	342
chr1.fa	7018791	7020016	894
chr1.fa	7258721	7259374	331
chr1.fa	7399906	7400458	330
chr1.fa	7866879	7867400	185
chr1.fa	8030960	8031793	364
chr1.fa	8130260	8131504	895
chr1.fa	8242061	8242944	619
chr1.fa	8301562	8302242	350
chr1.fa	8304229	8304939	347
chr1.fa	8318863	8320206	485
chr1.fa	8326542	8327342	378
chr1.fa	8359909	8360658	370
chr1.fa	8472282	8473438	449
chr1.fa	8484526	8485333	454
chr1.fa	8508876	8509626	424
chr1.fa	8789939	8790564	283
chr1.fa	8801874	8802592	379
chr1.fa	9061797	9062931	720
chr1.fa	9087421	9087954	178
chr1.fa	9136248	9136858	292
chr1.fa	9444579	9445273	334
chr1.fa	9494891	9495689	485
chr1.fa	9496025	9496903	512
chr1.fa	9591051	9591602	262
chr1.fa	9613538	9614265	394
chr1.fa	9903470	9904088	269
chr1.fa	10576070	10576743	306
chr1.fa	10695973	10696517	247
chr1.fa	11212118	11212791	285
chr1.fa	11230086	11230614	299
chr1.fa	11316192	11316830	269
chr1.fa	11464120	11464663	330
chr1.fa	11629599	11630230	263
chr1.fa	11791994	11792495	313
chr1.fa	11797186	11797758	366
chr1.fa	12109613	12110250	335
chr1.fa	12244100	12244620	271
chr1.fa	12248864	12249436	242
chr1.fa	12467190	12467920	380
chr1.fa	12535667	12536671	638
chr1.fa	12556294	12557017	380
chr1.fa	12664297	12664810	245
chr1.fa	14605813	14606472	350
chr1.fa	14825214	14825918	283
chr1.fa	14952035	14952617	268
chr1.fa	15064612	15065198	300
chr1.fa	15284477	15285272	364
chr1.fa	15865129	15865696	286
chr1.fa	16574809	16575739	655
chr1.fa	16676209	16676809	229
chr1.fa	16930581	16931452	472
chr1.fa	16934516	16935445	421
chr1.fa	18218581	18219372	329
chr1.fa	18367459	18368133	356
chr1.fa	18385725	18386261	222
chr1.fa	18479735	18480288	288
chr1.fa	18516706	18517600	244
chr1.fa	18625025	18625759	400
chr1.fa	18790678	18791592	332
chr1.fa	19229628	19230256	356
chr1.fa	19315271	19315895	305
chr1.fa	19392718	19393212	272
chr1.fa	19406193	19406975	388
chr1.fa	19753415	19754334	427
chr1.fa	19763186	19763756	218
chr1.fa	19831119	19831806	360
chr1.fa	19840923	19841478	293
chr1.fa	19941481	19942103	281
chr1.fa	20102659	20103283	354
chr1.fa	20347928	20348485	404
chr1.fa	20358699	20359500	479
chr1.fa	20647842	20648503	318
chr1.fa	20667437	20668533	815
chr1.fa	20683281	20683808	237
chr1.fa	20864700	20865803	734
chr1.fa	21006470	21007114	324
chr1.fa	21594279	21594918	265
chr1.fa	21658587	21659100	295
chr1.fa	21951947	21952718	240
chr1.fa	22270839	22271236	192
chr1.fa	22283693	22284286	272
chr1.fa	22826031	22826475	175
chr1.fa	23153091	23153716	329
chr1.fa	23410014	23410663	296
chr1.fa	23411203	23411810	285
chr1.fa	23629948	23630904	245
chr1.fa	23902616	23903248	308
chr1.fa	24111163	24111819	376
chr1.fa	24310561	24311622	665
chr1.fa	24454134	24454810	332
chr1.fa	24455384	24456256	516
chr1.fa	24669952	24670596	360
chr1.fa	24711076	24711779	355
chr1.fa	24716003	24716653	380
chr1.fa	25179591	25180745	884
chr1.fa	25358531	25359400	470
chr1.fa	25579184	25579754	271
chr1.fa	25785119	25785935	577
chr1.fa	25827406	25828076	335
chr1.fa	25914280	25914677	281
chr1.fa	26216132	26216766	314
chr1.fa	26258763	26259385	357
chr1.fa	26393582	26394083	288
chr1.fa	26399150	26399849	402
chr1.fa	26406261	26407154	544
chr1.fa	26421183	26421730	245
chr1.fa	26423968	26424749	452
chr1.fa	26732659	26733408	376
chr1.fa	27057979	27058538	221
chr1.fa	27125925	27127085	871
chr1.fa	27604536	27605048	191
chr1.fa	27693383	27693911	229
chr1.fa	28148588	28149275	343
chr1.fa	28417447	28418080	306
chr1.fa	28499106	28499793	344
chr1.fa	28764402	28765224	401
chr1.fa	29074639	29075335	192
chr1.fa	30155548	30156150	341
chr1.fa	30179128	30179621	232
chr1.fa	30583305	30584002	419
chr1.fa	30723366	30724096	241
chr1.fa	30975085	30975570	166
chr1.fa	31137089	31137791	346
chr1.fa	31731117	31731986	569
chr1.fa	31734643	31735243	334
chr1.fa	31749885	31750322	240
chr1.fa	32362565	32363680	807
chr1.fa	32689954	32690434	166
chr1.fa	32940232	32941027	567
chr1.fa	32967411	32968090	285
chr1.fa	33228885	33229335	257
chr1.fa	33476392	33477237	333
chr1.fa	33947900	33948548	303
chr1.fa	34125177	34126359	334
chr1.fa	34212163	34212900	390
chr1.fa	34224149	34224756	344
chr1.fa	34380038	34381202	835
chr1.fa	34480222	34480672	236
chr1.fa	34518017	34518462	287
chr1.fa	34839468	34840203	265
chr1.fa	35203564	35204154	220
chr1.fa	35315857	35316516	289
chr1.fa	35791765	35792413	326
chr1.fa	36153627	36154110	197
chr1.fa	36366673	36367330	365
chr1.fa	36626996	36627690	339
chr1.fa	36665610	36666210	254
chr1.fa	36697849	36698483	369
chr1.fa	36705217	36706007	410
chr1.fa	36734513	36735519	604
chr1.fa	36762538	36763088	250
chr1.fa	37226521	37226954	275
chr1.fa	37536063	37536770	353
chr1.fa	37950107	37950595	273
chr1.fa	37961369	37961907	322
chr1.fa	37964572	37965530	357
chr1.fa	38608124	38608904	478
chr1.fa	38660190	38660950	360
chr1.fa	38719362	38719956	238
chr1.fa	39531083	39531747	275
chr1.fa	39598697	39599418	328
chr1.fa	39813762	39814517	397
chr1.fa	40009852	40010601	353
chr1.fa	40118747	40119383	293
chr1.fa	40166719	40167254	187
chr1.fa	40300551	40301285	343
chr1.fa	40325419	40326128	310
chr1.fa	40342629	40343541	591
chr1.fa	40767360	40768112	394
chr1.fa	41333810	41334448	329
chr1.fa	41681968	41682701	370
chr1.fa	42642371	42642987	320
chr1.fa	42778077	42778704	344
chr1.fa	43504902	43505798	307
chr1.fa	43700724	43701384	345
chr1.fa	43706948	43707481	317
chr1.fa	43861630	43862650	344
chr1.fa	44108369	44109112	524
chr1.fa	44223187	44223811	418
chr1.fa	44338057	44338480	204
chr1.fa	45848685	45849515	485
chr1.fa	45912068	45912751	308
chr1.fa	46504993	46505727	369
chr1.fa	46861493	46862761	862
chr1.fa	47108795	47109576	417
chr1.fa	47147288	47148028	285
chr1.fa	47373628	47374201	268
chr1.fa	47496594	47497187	278
chr1.fa	47518026	47518571	263
chr1.fa	47732599	47733231	322
chr1.fa	48429039	48429740	342
chr1.fa	48716666	48717339	332
chr1.fa	48918334	48919083	377
chr1.fa	49404719	49405290	252
chr1.fa	49439185	49439943	384
chr1.fa	49444009	49444866	303
chr1.fa	49490746	49491435	349
chr1.fa	49812305	49813108	365
chr1.fa	50050175	50051550	348
chr1.fa	50159805	50160871	677
chr1.fa	50162475	50163437	259
chr1.fa	50588665	50589416	558
chr1.fa	50623491	50624237	409
chr1.fa	51098918	51099898	716
chr1.fa	51416043	51416765	352
chr1.fa	52025354	52025919	308
chr1.fa	52033160	52033770	302
chr1.fa	52413902	52414887	642
chr1.fa	52657511	52658150	360
chr1.fa	52774243	52774852	316
chr1.fa	52839799	52840365	289
chr1.fa	53128323	53128886	271
chr1.fa	53572976	53573840	488
chr1.fa	53642041	53642790	413
chr1.fa	54172137	54172682	240
chr1.fa	54731806	54732294	247
chr1.fa	54849013	54849603	280
chr1.fa	55346709	55347133	223
chr1.fa	55347980	55348713	441
chr1.fa	55370128	55370931	459
chr1.fa	55452919	55453648	390
chr1.fa	55940280	55941108	429
chr1.fa	56104564	56105285	366
chr1.fa	56384225	56384932	376
chr1.fa	56385449	56386328	423
chr1.fa	56501686	56502425	379
chr1.fa	56863391	56864124	399
chr1.fa	57076377	57076782	224
chr1.fa	57094129	57094760	293
chr1.fa	57097484	57098047	257
chr1.fa	57104818	57105475	266
chr1.fa	57253677	57254672	325
chr1.fa	57278256	57278999	335
chr1.fa	57530940	57531701	380
chr1.fa	57766426	57767533	719
chr1.fa	57977946	57978559	400
chr1.fa	58076340	58077053	354
chr1.fa	58192579	58193118	270
chr1.fa	58537976	58538664	340
chr1.fa	58584436	58585231	379
chr1.fa	58610241	58610961	327
chr1.fa	58618659	58619330	318
chr1.fa	58648679	58649576	447
chr1.fa	58649977	58650564	218
chr1.fa	58654256	58655033	315
chr1.fa	58760346	58760967	332
chr1.fa	58769765	58770550	423
chr1.fa	59359107	59359710	364
chr1.fa	59387789	59388423	346
chr1.fa	59536779	59537513	399
chr1.fa	59752049	59752658	289
chr1.fa	59888478	59889194	357
chr1.fa	59917214	59918214	398
chr1.fa	59982480	59982882	193
chr1.fa	60061356	60062057	332
chr1.fa	60097161	60097810	312
chr1.fa	60132668	60133194	225
chr1.fa	60151793	60152412	337
chr1.fa	60406870	60407412	245
chr1.fa	60499743	60500440	307
chr1.fa	60554222	60554982	366
chr1.fa	60559197	60559867	344
chr1.fa	60560048	60560935	507
chr1.fa	60563290	60563923	333
chr1.fa	60740221	60740984	383
chr1.fa	60816032	60816577	347
chr1.fa	60840284	60840917	287
chr1.fa	60893757	60894423	340
chr1.fa	61038490	61039306	450
chr1.fa	61085526	61086264	366
chr1.fa	61598508	61599478	648
chr1.fa	61743735	61744306	313
chr1.fa	61818855	61820080	318
chr1.fa	62034109	62035026	500
chr1.fa	62103880	62104603	356
chr1.fa	62106069	62107157	397
chr1.fa	62108292	62109000	354
chr1.fa	63059603	63060211	271
chr1.fa	63066233	63067386	388
chr1.fa	63172693	63173609	538
chr1.fa	63369910	63371481	973
chr1.fa	63764437	63764866	215
chr1.fa	63827780	63828274	188
chr1.fa	63945473	63946341	540
chr1.fa	63952987	63953833	524
chr1.fa	64021099	64021609	242
chr1.fa	64253520	64254135	288
chr1.fa	64367374	64367913	190
chr1.fa	64378108	64378690	322
chr1.fa	64394164	64395095	421
chr1.fa	64449315	64449993	290
chr1.fa	64472282	64472990	349
chr1.fa	64508289	64508752	254
chr1.fa	64517460	64518288	576
chr1.fa	64627386	64627978	273
chr1.fa	64638007	64638716	351
chr1.fa	64806250	64806936	389
chr1.fa	64950185	64950875	255
chr1.fa	64960933	64962082	811
chr1.fa	65001742	65002734	370
chr1.fa	65061343	65062262	632
chr1.fa	65337949	65338663	414
chr1.fa	65416397	65417142	331
chr1.fa	65420669	65421290	309
chr1.fa	65615979	65616594	347
chr1.fa	65619195	65619666	276
chr1.fa	65949851	65950572	370
chr1.fa	65959358	65960244	404
chr1.fa	65990373	65990767	223
chr1.fa	66023502	66024227	327
chr1.fa	66031288	66031828	336
chr1.fa	66220050	66220776	385
chr1.fa	66221361	66222120	378
chr1.fa	66223343	66224435	748
chr1.fa	66229506	66230339	361
chr1.fa	66337843	66338565	331
chr1.fa	66386972	66387828	355
chr1.fa	66578478	66579202	354
chr1.fa	66719225	66719996	388
chr1.fa	66743481	66744026	303
chr1.fa	66747396	66747992	283
chr1.fa	66757042	66757635	254
chr1.fa	66917597	66918310	368
chr1.fa	67162502	67163130	279
chr1.fa	67170586	67171258	321
chr1.fa	67333021	67333773	510
chr1.fa	67655957	67656673	352
chr1.fa	68038205	68038861	293
chr1.fa	68345567	68346402	531
chr1.fa	68767047	68767796	454
chr1.fa	68773595	68774150	296
chr1.fa	68915936	68916493	232
chr1.fa	69010315	69010864	272
chr1.fa	69183464	69184302	452
chr1.fa	69525888	69527151	885
chr1.fa	69553945	69554753	406
chr1.fa	69575529	69576411	602
chr1.fa	69676883	69677814	379
chr1.fa	69738147	69739234	744
chr1.fa	69996061	69996561	226
chr1.fa	70097232	70097947	366
chr1.fa	70891985	70892678	334
chr1.fa	71076539	71077041	163
chr1.fa	71472513	71473246	363
chr1.fa	71769030	71769856	419
chr1.fa	72108020	72108768	395
chr1.fa	72113727	72114285	302
chr1.fa	72523904	72524545	302
chr1.fa	73324418	73325180	448
chr1.fa	73572448	73573291	390
chr1.fa	73668891	73669559	324
chr1.fa	73922627	73923328	361
chr1.fa	74628832	74629403	239
chr1.fa	75118053	75118734	368
chr1.fa	75163597	75164032	177
chr1.fa	75468811	75469375	272
chr1.fa	75889059	75889824	357
chr1.fa	75948164	75949062	587
chr1.fa	75957872	75958800	458
chr1.fa	76054235	76054915	348
chr1.fa	76211134	76211843	349
chr1.fa	76534443	76535171	300
chr1.fa	76552313	76553209	354
chr1.fa	76831968	76832723	375
chr1.fa	77027805	77029182	624
chr1.fa	77321611	77322337	358
chr1.fa	77508610	77509203	266
chr1.fa	77537647	77538149	179
chr1.fa	77561637	77562262	265
chr1.fa	77645212	77645873	315
chr1.fa	77727332	77727869	246
chr1.fa	77974673	77975690	349
chr1.fa	78004475	78005135	341
chr1.fa	78262120	78262813	390
chr1.fa	78463557	78464244	415
chr1.fa	78611933	78612597	319
chr1.fa	78687757	78688470	326
chr1.fa	78840242	78840970	357
chr1.fa	78844675	78845322	291
chr1.fa	78966244	78967795	795
chr1.fa	79014866	79015713	411
chr1.fa	79092786	79093536	404
chr1.fa	79211018	79211437	226
chr1.fa	79299077	79299563	295
chr1.fa	79321634	79322370	399
chr1.fa	79332294	79333168	528
chr1.fa	79353402	79354068	328
chr1.fa	79409836	79410437	307
chr1.fa	79615060	79615539	191
chr1.fa	79756484	79757324	390
chr1.fa	79982942	79983997	341
chr1.fa	80325019	80325819	383
chr1.fa	80857890	80858638	452
chr1.fa	81234046	81234643	285
chr1.fa	81814780	81815305	246
chr1.fa	81873064	81874061	704
chr1.fa	81897441	81898067	364
chr1.fa	81963201	81965034	1122
chr1.fa	81983624	81984363	305
chr1.fa	81988616	81989392	380
chr1.fa	82025221	82026225	666
chr1.fa	82193511	82194195	344
chr1.fa	82218419	82218986	273
chr1.fa	82238268	82238822	220
chr1.fa	82440575	82441286	396
chr1.fa	82443809	82444383	357
chr1.fa	82530303	82530977	303
chr1.fa	83151173	83151684	234
chr1.fa	83250447	83251182	276
chr1.fa	83272174	83272928	357
chr1.fa	84011181	84011877	309
chr1.fa	84230775	84231383	274
chr1.fa	84235571	84236350	335
chr1.fa	84338001	84338683	340
chr1.fa	84609444	84610241	217
chr1.fa	84722524	84723193	385
chr1.fa	84873045	84874172	679
chr1.fa	84892027	84892659	273
chr1.fa	84898767	84899531	425
chr1.fa	85085036	85085501	122
chr1.fa	85175293	85175887	328
chr1.fa	85238599	85239236	332
chr1.fa	85292670	85293196	202
chr1.fa	85591435	85592008	339
chr1.fa	85763293	85764082	431
chr1.fa	85779333	85780076	335
chr1.fa	85892978	85893639	284
chr1.fa	85995587	85996446	283
chr1.fa	86580548	86581158	338
chr1.fa	87230675	87231213	265
chr1.fa	87336513	87337303	379
chr1.fa	87426304	87426899	283
chr1.fa	87483589	87484216	278
chr1.fa	88369869	88370852	640
chr1.fa	89330271	89331052	330
chr1.fa	89519974	89520359	203
chr1.fa	89521282	89521923	303
chr1.fa	89634711	89635352	337
chr1.fa	89888598	89889081	193
chr1.fa	90089472	90090184	287
chr1.fa	90164244	90164765	190
chr1.fa	92025273	92025891	325
chr1.fa	92045187	92045855	343
chr1.fa	92210746	92211976	371
chr1.fa	92909147	92909786	256
chr1.fa	93226580	93227672	363
chr1.fa	93282630	93283310	321
chr1.fa	93314310	93314926	318
chr1.fa	93340384	93341077	366
chr1.fa	93715737	93716477	352
chr1.fa	93949132	93949565	269
chr1.fa	93967353	93968079	330
chr1.fa	94019587	94020332	335
chr1.fa	94050532	94051384	437
chr1.fa	94871897	94872538	331
chr1.fa	94961074	94961772	359
chr1.fa	95104665	95105398	330
chr1.fa	95129081	95129805	325
chr1.fa	95141950	95142703	594
chr1.fa	95172723	95173245	182
chr1.fa	95209260	95210134	424
chr1.fa	95338477	95339241	407
chr1.fa	95394452	95395063	345
chr1.fa	95561306	95562193	501
chr1.fa	95751867	95752383	335
chr1.fa	95783556	95784176	286
chr1.fa	95798124	95798811	350
chr1.fa	95835636	95836776	436
chr1.fa	96002440	96003159	401
chr1.fa	96040705	96041434	376
chr1.fa	96070130	96070776	323
chr1.fa	96073933	96074896	316
chr1.fa	96106196	96107410	374
chr1.fa	96194792	96195313	292
chr1.fa	96354365	96355788	462
chr1.fa	96674211	96674804	446
chr1.fa	97237913	97238506	346
chr1.fa	97285664	97286203	246
chr1.fa	97331159	97331924	338
chr1.fa	97634507	97635114	330
chr1.fa	97636793	97637793	558
chr1.fa	97877180	97877766	283
chr1.fa	98088688	98089311	298
chr1.fa	98285925	98286709	358
chr1.fa	98532279	98533025	391
chr1.fa	98553267	98554499	404
chr1.fa	98798859	98799384	340
chr1.fa	98809728	98810568	441
chr1.fa	98875393	98876428	407
chr1.fa	99182919	99183511	316
chr1.fa	99889545	99890147	268
chr1.fa	99900016	99900631	253
chr1.fa	99922874	99924024	440
chr1.fa	100080512	100081201	396
chr1.fa	100272252	100272906	376
chr1.fa	100452225	100452851	298
chr1.fa	100500718	100501320	271
chr1.fa	100878628	100879172	194
chr1.fa	100895754	100896603	453
chr1.fa	100918056	100918857	383
chr1.fa	100951208	100952053	375
chr1.fa	101339848	101340458	348
chr1.fa	101382062	101382774	376
chr1.fa	101627044	101627967	262
chr1.fa	101689281	101689902	292
chr1.fa	101710586	101711378	398
chr1.fa	102282442	102283505	281
chr1.fa	103765769	103766317	225
chr1.fa	105174385	105175052	307
chr1.fa	105214104	105214610	261
chr1.fa	105496013	105496843	309
chr1.fa	105534162	105534839	233
chr1.fa	107084023	107084803	333
chr1.fa	107150048	107150994	626
chr1.fa	107186707	107187424	337
chr1.fa	107537611	107538250	302
chr1.fa	107540963	107541691	348
chr1.fa	107562521	107563090	222
chr1.fa	107615832	107616309	205
chr1.fa	108016469	108017180	356
chr1.fa	108071839	108072659	333
chr1.fa	108168614	108169346	371
chr1.fa	108324938	108325676	376
chr1.fa	108587888	108588598	382
chr1.fa	108700769	108701378	365
chr1.fa	109841164	109841867	360
chr1.fa	110412339	110412902	202
chr1.fa	110419061	110419765	360
chr1.fa	110778223	110779210	645
chr1.fa	110785436	110786039	343
chr1.fa	111120587	111121266	346
chr1.fa	111219558	111220161	302
chr1.fa	111341267	111342038	512
chr1.fa	111934360	111934935	235
chr1.fa	111948550	111949358	376
chr1.fa	112133238	112133905	337
chr1.fa	112185685	112186266	253
chr1.fa	112198611	112199312	356
chr1.fa	112491239	112491870	297
chr1.fa	112518879	112519899	290
chr1.fa	112852154	112852553	223
chr1.fa	112977939	112978498	329
chr1.fa	113004865	113005507	303
chr1.fa	113072724	113073146	271
chr1.fa	113184458	113184980	249
chr1.fa	113185603	113186149	266
chr1.fa	114576511	114577170	318
chr1.fa	114977083	114978301	814
chr1.fa	114999834	115000506	327
chr1.fa	115005187	115006125	573
chr1.fa	115082688	115083399	360
chr1.fa	115298118	115298632	234
chr1.fa	115372007	115372527	276
chr1.fa	115685790	115686494	235
chr1.fa	115892167	115892793	349
chr1.fa	115945129	115945729	326
chr1.fa	116353425	116354326	514
chr1.fa	116558044	116558658	427
chr1.fa	116666276	116667092	281
chr1.fa	116668555	116669165	325
chr1.fa	116676219	116677150	605
chr1.fa	116731984	116732449	271
chr1.fa	116749560	116750383	392
chr1.fa	116835395	116836096	297
chr1.fa	116865505	116866712	384
chr1.fa	116866942	116867560	245
chr1.fa	116872684	116873541	519
chr1.fa	117018908	117019539	272
chr1.fa	117031883	117032406	320
chr1.fa	117568927	117569577	281
chr1.fa	117811365	117812027	305
chr1.fa	118116903	118117589	364
chr1.fa	118601880	118602566	332
chr1.fa	118612222	118613025	481
chr1.fa	118864048	118864594	384
chr1.fa	118875042	118875714	335
chr1.fa	119047486	119048037	209
chr1.fa	119203246	119204409	353
chr1.fa	119595190	119595807	355
chr1.fa	119644135	119644860	397
chr1.fa	119729880	119730453	320
chr1.fa	120168636	120169331	438
chr1.fa	120180196	120180799	299
chr1.fa	120316686	120317412	322
chr1.fa	120322512	120323180	229
chr1.fa	120410169	120411376	305
chr1.fa	120578958	120579597	333
chr1.fa	121184477	121185547	400
chr1.fa	121288387	121289687	919
chr1.fa	145246243	145246672	119
chr1.fa	145542520	145543202	330
chr1.fa	145573959	145574432	283
chr1.fa	146008752	146008978	113
chr1.fa	146581307	146582007	305
chr1.fa	146822360	146823796	1144
chr1.fa	147098318	147099129	449
chr1.fa	148241399	148242164	162
chr1.fa	149904110	149904756	317
chr1.fa	149986417	149987182	387
chr1.fa	150206035	150206686	347
chr1.fa	150540368	150541041	367
chr1.fa	151028852	151029478	331
chr1.fa	151486845	151487390	247
chr1.fa	151568816	151569462	346
chr1.fa	151897769	151898468	387
chr1.fa	152019970	152020820	353
chr1.fa	152059044	152059897	455
chr1.fa	152118633	152119260	295
chr1.fa	152163991	152164937	525
chr1.fa	152705785	152706502	374
chr1.fa	153740700	153741327	301
chr1.fa	153939221	153939925	336
chr1.fa	154114635	154115326	354
chr1.fa	154390541	154391176	377
chr1.fa	154435960	154436615	355
chr1.fa	154696049	154696965	501
chr1.fa	154787826	154788683	356
chr1.fa	154807982	154809040	661
chr1.fa	154989585	154990238	329
chr1.fa	154995207	154995935	340
chr1.fa	155010974	155011749	330
chr1.fa	155103646	155104279	286
chr1.fa	155465254	155465677	167
chr1.fa	155491625	155492277	265
chr1.fa	155530169	155530664	225
chr1.fa	156259521	156260134	382
chr1.fa	156480444	156481052	278
chr1.fa	156586149	156586817	313
chr1.fa	157253838	157254585	511
chr1.fa	157389507	157390241	524
chr1.fa	158166006	158166844	406
chr1.fa	158171023	158171954	620
chr1.fa	158174062	158174668	309
chr1.fa	159822777	159823416	311
chr1.fa	159858880	159859445	297
chr1.fa	160101636	160102241	314
chr1.fa	160126958	160127512	309
chr1.fa	160171624	160172429	294
chr1.fa	161693319	161694041	329
chr1.fa	161794316	161794915	237
chr1.fa	161854157	161854748	278
chr1.fa	162159006	162159567	328
chr1.fa	162537160	162537897	380
chr1.fa	162538525	162539162	255
chr1.fa	162541456	162542108	346
chr1.fa	162548524	162549316	396
chr1.fa	162702281	162702945	343
chr1.fa	162843253	162844416	745
chr1.fa	162900106	162901177	407
chr1.fa	163052641	163053218	317
chr1.fa	163054099	163054718	346
chr1.fa	163131020	163132101	809
chr1.fa	163553500	163554507	265
chr1.fa	163555442	163556140	363
chr1.fa	163586559	163587139	330
chr1.fa	163605223	163605742	243
chr1.fa	163776492	163777115	313
chr1.fa	163840532	163841039	254
chr1.fa	163985106	163985927	429
chr1.fa	164033085	164033841	316
chr1.fa	164174384	164174892	342
chr1.fa	164255245	164255952	357
chr1.fa	164637499	164638189	338
chr1.fa	164840880	164841510	293
chr1.fa	164970155	164971235	335
chr1.fa	165038828	165039569	405
chr1.fa	165161715	165162269	333
chr1.fa	165250617	165251109	321
chr1.fa	165585074	165586081	694
chr1.fa	165599026	165599505	293
chr1.fa	165792985	165793657	214
chr1.fa	167094651	167095261	302
chr1.fa	167180410	167181074	403
chr1.fa	167511759	167512258	330
chr1.fa	167614111	167614998	546
chr1.fa	167733410	167733900	268
chr1.fa	167880174	167881031	433
chr1.fa	167895685	167896722	339
chr1.fa	168461093	168461655	236
chr1.fa	168529559	168530171	263
chr1.fa	168596529	168597403	660
chr1.fa	168600779	168601432	280
chr1.fa	168662230	168663121	402
chr1.fa	168772634	168773379	375
chr1.fa	168830674	168831462	400
chr1.fa	168882896	168883570	267
chr1.fa	169154739	169155325	289
chr1.fa	169437001	169437994	672
chr1.fa	169477988	169479086	468
chr1.fa	169479699	169480900	435
chr1.fa	169483963	169484741	361
chr1.fa	169498432	169499132	329
chr1.fa	169517492	169517898	238
chr1.fa	169537485	169538302	382
chr1.fa	169541193	169541987	373
chr1.fa	169543469	169544219	391
chr1.fa	169654880	169655246	171
chr1.fa	169733969	169734625	316
chr1.fa	169798226	169798751	330
chr1.fa	169911264	169912024	392
chr1.fa	170066600	170067295	251
chr1.fa	170194670	170195299	305
chr1.fa	170903539	170904104	217
chr1.fa	171313046	171313870	407
chr1.fa	171387552	171388206	337
chr1.fa	172076427	172077140	344
chr1.fa	172310707	172311356	324
chr1.fa	172325699	172326348	295
chr1.fa	172438956	172439681	481
chr1.fa	172481707	172482294	309
chr1.fa	172499011	172499538	301
chr1.fa	172715357	172716126	492
chr1.fa	173159558	173160219	382
chr1.fa	173496200	173496726	290
chr1.fa	173542645	173543208	279
chr1.fa	173713595	173714456	303
chr1.fa	173894615	173895227	351
chr1.fa	174013339	174014043	392
chr1.fa	174082933	174083784	513
chr1.fa	174345877	174346244	246
chr1.fa	174444352	174444986	354
chr1.fa	174537275	174538369	599
chr1.fa	174553204	174553788	214
chr1.fa	175201244	175202102	436
chr1.fa	175319136	175320077	641
chr1.fa	175559735	175560363	390
chr1.fa	176333148	176333828	380
chr1.fa	176499935	176500552	314
chr1.fa	176514958	176515584	268
chr1.fa	176562262	176563131	574
chr1.fa	176627018	176627499	332
chr1.fa	176662731	176663831	253
chr1.fa	176665166	176665943	397
chr1.fa	176765282	176765738	243
chr1.fa	176782464	176783192	341
chr1.fa	176880790	176881860	202
chr1.fa	177388901	177389639	407
chr1.fa	177420105	177420671	281
chr1.fa	177590647	177591284	383
chr1.fa	177616506	177616941	191
chr1.fa	177619956	177620737	439
chr1.fa	177670368	177671658	475
chr1.fa	177841529	177842559	292
chr1.fa	177882067	177882681	268
chr1.fa	177925506	177926249	362
chr1.fa	178116450	178116949	270
chr1.fa	178132443	178133093	313
chr1.fa	178193384	178193989	252
chr1.fa	178306139	178306972	512
chr1.fa	178418330	178419002	303
chr1.fa	179094886	179095297	148
chr1.fa	179265595	179266390	457
chr1.fa	179281928	179282686	393
chr1.fa	179899168	179900633	603
chr1.fa	179904336	179905008	337
chr1.fa	179947206	179948032	326
chr1.fa	180012705	180013709	713
chr1.fa	180042723	180043700	362
chr1.fa	180095667	180096321	306
chr1.fa	180497786	180498452	321
chr1.fa	180529489	180530177	355
chr1.fa	180584085	180585262	805
chr1.fa	180796329	180796913	213
chr1.fa	181064766	181065496	373
chr1.fa	181327949	181328704	397
chr1.fa	182172248	182172930	308
chr1.fa	182354216	182354617	135
chr1.fa	182671883	182672523	321
chr1.fa	182672646	182673374	425
chr1.fa	182681126	182681730	418
chr1.fa	182937947	182939028	524
chr1.fa	183021740	183022542	426
chr1.fa	183029477	183030153	286
chr1.fa	183038878	183039663	449
chr1.fa	183057950	183058701	394
chr1.fa	184047971	184048548	251
chr1.fa	184159613	184160551	317
chr1.fa	184263934	184264761	355
chr1.fa	184320132	184320700	196
chr1.fa	184331929	184332507	300
chr1.fa	184391799	184392584	419
chr1.fa	184591262	184592011	335
chr1.fa	184674245	184675214	364
chr1.fa	184730617	184731366	412
chr1.fa	184759892	184760520	323
chr1.fa	184771964	184772738	329
chr1.fa	184805877	184806567	315
chr1.fa	184830977	184831628	324
chr1.fa	184874544	184875298	371
chr1.fa	184898808	184899749	421
chr1.fa	184979998	184980795	454
chr1.fa	185026347	185026998	305
chr1.fa	185127153	185127810	332
chr1.fa	185144604	185145312	349
chr1.fa	185146403	185146976	294
chr1.fa	185311950	185312541	293
chr1.fa	185459646	185461294	1309
chr1.fa	185503720	185504605	397
chr1.fa	185596285	185596885	309
chr1.fa	185674809	185675488	323
chr1.fa	186461483	186462156	372
chr1.fa	186490511	186491534	640
chr1.fa	186535340	186536236	471
chr1.fa	187178687	187179202	267
chr1.fa	187245225	187246600	917
chr1.fa	187290942	187291556	355
chr1.fa	187321143	187321795	363
chr1.fa	187486441	187487227	438
chr1.fa	187593290	187593995	360
chr1.fa	187722876	187723413	204
chr1.fa	187728912	187729707	435
chr1.fa	187764058	187764575	188
chr1.fa	187806893	187807404	265
chr1.fa	187940800	187941618	417
chr1.fa	188137886	188139587	1325
chr1.fa	190421105	190421815	417
chr1.fa	190556953	190557866	572
chr1.fa	190561514	190562164	348
chr1.fa	191734288	191734875	319
chr1.fa	191736476	191737201	395
chr1.fa	192465252	192466069	402
chr1.fa	192659877	192660742	387
chr1.fa	192813517	192813984	183
chr1.fa	192823456	192824111	318
chr1.fa	192830811	192831677	277
chr1.fa	193005298	193006055	347
chr1.fa	193077568	193078177	255
chr1.fa	193134838	193135320	192
chr1.fa	193238639	193239233	334
chr1.fa	193273636	193274198	283
chr1.fa	193463607	193464399	502
chr1.fa	193518129	193518693	231
chr1.fa	193583533	193584244	421
chr1.fa	193646139	193646894	325
chr1.fa	193731147	193731834	297
chr1.fa	193823817	193824695	471
chr1.fa	195214736	195215424	325
chr1.fa	196025637	196026305	364
chr1.fa	196026347	196026893	260
chr1.fa	197011912	197012719	401
chr1.fa	197236799	197237355	313
chr1.fa	197398683	197399481	459
chr1.fa	197511226	197511890	362
chr1.fa	197752243	197753278	647
chr1.fa	198492482	198493078	281
chr1.fa	198806495	198807518	322
chr1.fa	199550720	199551436	388
chr1.fa	199660586	199661238	337
chr1.fa	199676414	199677208	290
chr1.fa	199790325	199790940	322
chr1.fa	200053596	200054292	356
chr1.fa	200059898	200060715	335
chr1.fa	200100570	200101294	355
chr1.fa	200443099	200443763	354
chr1.fa	200724510	200725177	340
chr1.fa	201235465	201236101	285
chr1.fa	201250221	201251247	500
chr1.fa	201251254	201251930	309
chr1.fa	201278375	201279043	338
chr1.fa	201729736	201730395	386
chr1.fa	201744450	201744940	245
chr1.fa	201747289	201747875	269
chr1.fa	202348899	202349751	332
chr1.fa	202537320	202538388	702
chr1.fa	202701574	202702242	296
chr1.fa	203131958	203132495	263
chr1.fa	203208414	203208900	278
chr1.fa	203398185	203398813	300
chr1.fa	203690444	203690970	249
chr1.fa	203900798	203901698	570
chr1.fa	203944982	203945930	580
chr1.fa	204057912	204058608	370
chr1.fa	204347983	204348582	285
chr1.fa	204386153	204386644	259
chr1.fa	204851498	204852070	263
chr1.fa	205335091	205335642	227
chr1.fa	205602076	205602734	405
chr1.fa	205667793	205668511	458
chr1.fa	205672164	205672677	184
chr1.fa	205679198	205680023	389
chr1.fa	205727830	205728361	269
chr1.fa	206790299	206790851	299
chr1.fa	206921910	206922501	351
chr1.fa	207016853	207017550	390
chr1.fa	207177971	207178719	332
chr1.fa	207183125	207183885	402
chr1.fa	207198701	207199452	393
chr1.fa	207201071	207201903	412
chr1.fa	207204896	207205774	513
chr1.fa	207211323	207211888	343
chr1.fa	207240944	207241631	350
chr1.fa	207495852	207497285	1080
chr1.fa	207649820	207650341	229
chr1.fa	208057459	208058025	266
chr1.fa	208123915	208124660	346
chr1.fa	208228751	208229467	367
chr1.fa	208466205	208466915	274
chr1.fa	208471781	208472581	401
chr1.fa	208619451	208620047	368
chr1.fa	208620271	208620851	277
chr1.fa	208711874	208712495	334
chr1.fa	209122253	209123047	402
chr1.fa	209544954	209545646	348
chr1.fa	209551245	209551864	309
chr1.fa	209691133	209691682	246
chr1.fa	209704143	209704781	326
chr1.fa	210592558	210593354	417
chr1.fa	210697070	210697762	468
chr1.fa	210709532	210710514	645
chr1.fa	211353310	211354065	362
chr1.fa	211360560	211361386	314
chr1.fa	211635030	211635515	161
chr1.fa	211647391	211648284	595
chr1.fa	211714849	211715573	348
chr1.fa	211776896	211777448	351
chr1.fa	211902243	211902719	234
chr1.fa	212070197	212070897	342
chr1.fa	212085363	212085952	313
chr1.fa	212093514	212094201	362
chr1.fa	212178140	212178765	302
chr1.fa	212261746	212262234	283
chr1.fa	212306415	212307156	336
chr1.fa	212401766	212402743	665
chr1.fa	213272820	213273702	494
chr1.fa	213914620	213915282	337
chr1.fa	214249836	214250438	304
chr1.fa	214587917	214588599	297
chr1.fa	214757147	214757795	403
chr1.fa	215713402	215714081	332
chr1.fa	215741367	215741999	351
chr1.fa	216105818	216106510	357
chr1.fa	216476287	216476848	254
chr1.fa	217075890	217076673	359
chr1.fa	217077623	217078226	347
chr1.fa	217641326	217642017	363
chr1.fa	217644467	217645267	459
chr1.fa	217699261	217700012	372
chr1.fa	218663581	218664240	345
chr1.fa	218743843	218744273	252
chr1.fa	218744624	218745313	342
chr1.fa	218797865	218798499	330
chr1.fa	218819496	218820203	365
chr1.fa	218823743	218824404	444
chr1.fa	218844831	218845538	352
chr1.fa	219334517	219335186	330
chr1.fa	219351154	219351883	389
chr1.fa	219386908	219387484	347
chr1.fa	219405673	219406295	327
chr1.fa	219452593	219453282	328
chr1.fa	219483525	219484190	345
chr1.fa	219486168	219486774	264
chr1.fa	219694698	219695222	196
chr1.fa	219886471	219887157	281
chr1.fa	220083798	220084530	397
chr1.fa	220337850	220338426	204
chr1.fa	220755752	220756302	297
chr1.fa	220907669	220908376	346
chr1.fa	220958301	220959107	358
chr1.fa	220959618	220960306	341
chr1.fa	220985506	220986208	377
chr1.fa	221316467	221317262	387
chr1.fa	221377285	221377980	385
chr1.fa	221567164	221567988	464
chr1.fa	221888851	221889361	191
chr1.fa	221947575	221948577	654
chr1.fa	222179826	222180409	356
chr1.fa	222183530	222184159	301
chr1.fa	222520893	222521574	307
chr1.fa	222773442	222774166	342
chr1.fa	222784628	222784971	142
chr1.fa	222796086	222797108	297
chr1.fa	222845164	222845808	237
chr1.fa	222867585	222868506	571
chr1.fa	222957630	222958788	799
chr1.fa	223119657	223120444	201
chr1.fa	223121387	223122182	412
chr1.fa	223355555	223356192	317
chr1.fa	223922086	223922756	323
chr1.fa	223973411	223973951	240
chr1.fa	224330443	224331094	284
chr1.fa	224361176	224361732	232
chr1.fa	224374281	224374971	389
chr1.fa	224464396	224465705	886
chr1.fa	224492290	224493018	342
chr1.fa	224826925	224828247	988
chr1.fa	225600329	225601280	606
chr1.fa	225605541	225606075	319
chr1.fa	225881676	225882409	382
chr1.fa	225959952	225961086	421
chr1.fa	226008372	226008940	349
chr1.fa	226009344	226009841	297
chr1.fa	226078803	226079294	200
chr1.fa	226667054	226667557	226
chr1.fa	226741237	226741821	299
chr1.fa	227204426	227205219	414
chr1.fa	228802689	228803399	394
chr1.fa	228842386	228842850	255
chr1.fa	228857073	228857612	236
chr1.fa	228863812	228864688	470
chr1.fa	228940687	228941337	333
chr1.fa	228989357	228990085	288
chr1.fa	229003267	229003870	293
chr1.fa	229038663	229039355	359
chr1.fa	229195349	229195919	255
chr1.fa	229343729	229345092	1025
chr1.fa	229356787	229357937	670
chr1.fa	229365512	229366113	283
chr1.fa	229409334	229410069	394
chr1.fa	229651730	229652197	145
chr1.fa	229685492	229686194	390
chr1.fa	229957770	229958458	331
chr1.fa	229979596	229981133	1137
chr1.fa	230124138	230124923	364
chr1.fa	230321532	230322273	357
chr1.fa	230628271	230629030	378
chr1.fa	231086047	231086676	288
chr1.fa	231461731	231462514	447
chr1.fa	231462625	231463346	365
chr1.fa	231518833	231519405	301
chr1.fa	231522137	231522886	362
chr1.fa	231787044	231787926	624
chr1.fa	231819888	231820724	446
chr1.fa	231856550	231857258	400
chr1.fa	231863625	231864313	319
chr1.fa	232418726	232419354	335
chr1.fa	232455929	232456524	293
chr1.fa	232457901	232458813	509
chr1.fa	232693284	232693981	334
chr1.fa	232800469	232801410	639
chr1.fa	232842823	232843470	260
chr1.fa	232900181	232901045	359
chr1.fa	233161070	233161717	384
chr1.fa	233447804	233448302	209
chr1.fa	233483806	233484360	306
chr1.fa	233840503	233841335	312
chr1.fa	234182634	234183220	366
chr1.fa	234228621	234229413	449
chr1.fa	234243150	234243955	411
chr1.fa	234588195	234588849	262
chr1.fa	234739593	234740003	172
chr1.fa	234859308	234860354	780
chr1.fa	234997312	234998045	397
chr1.fa	235053753	235054412	293
chr1.fa	235096275	235096888	208
chr1.fa	235097341	235098299	326
chr1.fa	235494522	235495184	316
chr1.fa	235571802	235573239	697
chr1.fa	236111972	236112737	355
chr1.fa	236472100	236472649	226
chr1.fa	236483701	236484775	401
chr1.fa	236552420	236553084	394
chr1.fa	237888614	237889331	385
chr1.fa	239189289	239190210	506
chr1.fa	239204317	239204903	275
chr1.fa	239303068	239303542	296
chr1.fa	239375842	239376504	355
chr1.fa	239612041	239612768	338
chr1.fa	239798423	239799058	292
chr1.fa	239882518	239883023	222
chr1.fa	239917186	239917928	393
chr1.fa	240039810	240040484	309
chr1.fa	240042387	240043013	334
chr1.fa	240046520	240047480	552
chr1.fa	240248891	240249493	225
chr1.fa	240275780	240276367	293
chr1.fa	240352388	240352978	348
chr1.fa	240574788	240575341	199
chr1.fa	240630924	240631505	248
chr1.fa	240671282	240672266	463
chr1.fa	240735489	240736116	282
chr1.fa	240906505	240907332	420
chr1.fa	241197498	241198085	311
chr1.fa	241371791	241372383	271
chr1.fa	241391398	241392338	475
chr1.fa	241437870	241438629	367
chr1.fa	241517592	241518104	168
chr1.fa	241773232	241773943	360
chr1.fa	241881143	241881820	334
chr1.fa	242310380	242311049	320
chr1.fa	242392174	242392816	328
chr1.fa	242406310	242407208	568
chr1.fa	242773392	242773983	330
chr1.fa	242832111	242833071	628
chr1.fa	243108633	243108964	150
chr1.fa	243438403	243439162	414
chr1.fa	243526228	243526753	217
chr1.fa	243574600	243575177	349
chr1.fa	243668984	243669642	360
chr1.fa	243860565	243861300	419
chr1.fa	243862034	243862758	350
chr1.fa	243949012	243949614	316
chr1.fa	243954838	243955648	588
chr1.fa	243997507	243997997	310
chr1.fa	244065213	244066071	425
chr1.fa	244417321	244417890	249
chr1.fa	244572821	244573514	315
chr1.fa	244588099	244588778	350
chr1.fa	244825889	244826448	248
chr1.fa	244857822	244858403	264
chr1.fa	244882736	244883591	444
chr1.fa	245342822	245343326	333
chr1.fa	245406220	245406895	264
chr1.fa	245564485	245564965	303
chr1.fa	245745179	245745901	372
chr1.fa	245931743	245932384	318
chr1.fa	246162707	246163437	388
chr1.fa	246200999	246201670	325
chr1.fa	246215318	246216525	373
chr1.fa	246334588	246335231	336
chr1.fa	246463873	246465008	330
chr1.fa	246513995	246514603	252
chr1.fa	246567903	246568573	327
chr1.fa	246612694	246613351	324
chr1.fa	246666392	246667101	503
chr1.fa	246780960	246781563	323
chr1.fa	246820815	246821342	309
chr1.fa	246938555	246939480	378
chr1.fa	247677613	247678212	420
chr1.fa	247679183	247680323	350
chr1.fa	247840727	247841173	268
chr1.fa	248093610	248094149	252
chr10.fa	320150	321208	659
chr10.fa	870820	871447	354
chr10.fa	944986	945761	396
chr10.fa	963137	963798	372
chr10.fa	1362723	1363630	481
chr10.fa	1366878	1367642	330
chr10.fa	1461676	1462766	661
chr10.fa	1769009	1769556	250
chr10.fa	1773195	1773941	400
chr10.fa	1824641	1825474	506
chr10.fa	2861387	2862045	306
chr10.fa	3028247	3029003	403
chr10.fa	3291320	3292057	349
chr10.fa	3302574	3303458	608
chr10.fa	3514273	3514897	259
chr10.fa	3566390	3567019	325
chr10.fa	3790051	3790597	331
chr10.fa	3828144	3828711	276
chr10.fa	3852189	3852818	328
chr10.fa	3894161	3895156	675
chr10.fa	3895611	3896221	382
chr10.fa	3977923	3978784	587
chr10.fa	4100752	4101464	392
chr10.fa	4171870	4172584	382
chr10.fa	4396023	4396731	356
chr10.fa	4720110	4720609	321
chr10.fa	4778146	4778777	369
chr10.fa	4944454	4945149	401
chr10.fa	5431292	5431983	339
chr10.fa	5545307	5545856	297
chr10.fa	5552071	5552783	335
chr10.fa	5555186	5555696	294
chr10.fa	5596163	5597020	312
chr10.fa	5609367	5609950	248
chr10.fa	5615795	5616448	339
chr10.fa	5621396	5621935	289
chr10.fa	5786680	5787386	340
chr10.fa	5831451	5832094	354
chr10.fa	5939524	5939953	195
chr10.fa	5952084	5952606	269
chr10.fa	5992029	5992818	372
chr10.fa	6297305	6297978	253
chr10.fa	6376561	6377178	237
chr10.fa	6403768	6404760	251
chr10.fa	6407190	6407900	364
chr10.fa	7124378	7124926	285
chr10.fa	7126416	7127128	337
chr10.fa	7273533	7274351	394
chr10.fa	7396376	7397119	329
chr10.fa	7597592	7598066	318
chr10.fa	7601048	7601826	418
chr10.fa	8015457	8015928	184
chr10.fa	8021906	8022689	440
chr10.fa	8169291	8169866	310
chr10.fa	8170236	8171064	513
chr10.fa	8179533	8180157	376
chr10.fa	8186137	8187029	509
chr10.fa	8248687	8249390	182
chr10.fa	8421998	8422586	281
chr10.fa	8431302	8432337	635
chr10.fa	8577022	8577500	318
chr10.fa	8656013	8656803	414
chr10.fa	8831756	8832850	813
chr10.fa	8837316	8837830	278
chr10.fa	8853955	8854414	248
chr10.fa	8863047	8863633	246
chr10.fa	8892762	8893339	306
chr10.fa	8914995	8915720	368
chr10.fa	8993112	8994151	636
chr10.fa	9139625	9140060	195
chr10.fa	9229967	9230927	238
chr10.fa	12209540	12210174	324
chr10.fa	12447115	12448167	693
chr10.fa	12573117	12573845	397
chr10.fa	12589230	12590076	542
chr10.fa	12668658	12669172	332
chr10.fa	12731702	12732336	323
chr10.fa	12762213	12763351	383
chr10.fa	13441562	13442349	386
chr10.fa	13533537	13534326	374
chr10.fa	13550350	13551113	372
chr10.fa	13728259	13728925	258
chr10.fa	13759565	13760393	487
chr10.fa	13899476	13900116	299
chr10.fa	14024922	14025541	345
chr10.fa	14032035	14034052	1600
chr10.fa	14083871	14084514	312
chr10.fa	14124606	14125272	327
chr10.fa	14234583	14235323	393
chr10.fa	14302000	14302764	375
chr10.fa	14335467	14336127	326
chr10.fa	14613859	14614548	319
chr10.fa	14619495	14620175	341
chr10.fa	14708758	14709752	673
chr10.fa	14729185	14729827	291
chr10.fa	14734274	14735113	283
chr10.fa	15165581	15166230	299
chr10.fa	15174624	15175207	220
chr10.fa	15200360	15200919	285
chr10.fa	15557215	15557906	354
chr10.fa	15645223	15646042	412
chr10.fa	15752447	15752940	163
chr10.fa	16352107	16352761	354
chr10.fa	16584536	16585126	338
chr10.fa	16644215	16644906	384
chr10.fa	16813496	16814104	389
chr10.fa	17034620	17035369	370
chr10.fa	17038067	17038778	355
chr10.fa	17147230	17147659	170
chr10.fa	17176982	17177562	304
chr10.fa	17179705	17180293	250
chr10.fa	17185956	17186652	320
chr10.fa	17484760	17485999	787
chr10.fa	17648542	17649060	205
chr10.fa	17666881	17667386	279
chr10.fa	17710650	17711335	354
chr10.fa	18484063	18485153	737
chr10.fa	18615075	18615592	218
chr10.fa	18703032	18703545	259
chr10.fa	18899180	18899869	315
chr10.fa	19902706	19903336	367
chr10.fa	20176901	20177476	284
chr10.fa	20220617	20221329	368
chr10.fa	20245233	20246008	395
chr10.fa	20268849	20269387	234
chr10.fa	20288253	20288966	390
chr10.fa	21177200	21178221	617
chr10.fa	21184438	21185154	328
chr10.fa	21530223	21530731	277
chr10.fa	21581886	21582722	451
chr10.fa	21608155	21608788	359
chr10.fa	22016477	22017265	415
chr10.fa	22375422	22377053	345
chr10.fa	22457200	22457856	352
chr10.fa	22462333	22462904	294
chr10.fa	22471902	22472549	286
chr10.fa	22536467	22537011	240
chr10.fa	22755597	22756260	351
chr10.fa	22841723	22842289	286
chr10.fa	22904398	22905000	331
chr10.fa	22944114	22945021	404
chr10.fa	23256806	23257378	319
chr10.fa	23269643	23270329	299
chr10.fa	23370202	23370897	355
chr10.fa	24064688	24065268	311
chr10.fa	24116665	24117945	370
chr10.fa	24158335	24159152	428
chr10.fa	24173685	24174452	389
chr10.fa	24518769	24519355	264
chr10.fa	25451092	25451825	391
chr10.fa	25459300	25460087	406
chr10.fa	25954543	25955103	278
chr10.fa	27107865	27108383	211
chr10.fa	27322392	27322964	284
chr10.fa	28227793	28228446	336
chr10.fa	28508339	28509026	319
chr10.fa	28699310	28699919	368
chr10.fa	29074365	29074904	316
chr10.fa	29122185	29122766	331
chr10.fa	29123922	29124580	305
chr10.fa	29387746	29388329	290
chr10.fa	29396473	29397286	398
chr10.fa	29529905	29530624	450
chr10.fa	29565330	29565987	316
chr10.fa	29593261	29594081	304
chr10.fa	30080600	30081230	300
chr10.fa	30477706	30478398	346
chr10.fa	31006213	31006551	170
chr10.fa	31138254	31138817	343
chr10.fa	31432468	31433072	324
chr10.fa	31863353	31864029	322
chr10.fa	32154027	32154612	300
chr10.fa	32236259	32237018	414
chr10.fa	32250043	32250732	365
chr10.fa	32394652	32395364	344
chr10.fa	32601982	32602615	395
chr10.fa	32982201	32982838	310
chr10.fa	33342392	33342889	228
chr10.fa	33482834	33483645	472
chr10.fa	33697830	33698474	290
chr10.fa	33881811	33882543	119
chr10.fa	33891053	33891772	411
chr10.fa	34037874	34038546	289
chr10.fa	34188449	34188992	273
chr10.fa	34223474	34224114	359
chr10.fa	34236345	34237139	403
chr10.fa	34252588	34253289	351
chr10.fa	34389453	34390064	279
chr10.fa	34441162	34442000	456
chr10.fa	34484120	34484993	611
chr10.fa	34505135	34505881	275
chr10.fa	34704102	34704872	409
chr10.fa	34709007	34709775	442
chr10.fa	34758185	34758934	379
chr10.fa	34808968	34809512	261
chr10.fa	34914894	34915629	359
chr10.fa	34922032	34922823	393
chr10.fa	34988577	34989119	310
chr10.fa	35294740	35295433	350
chr10.fa	35419275	35420144	364
chr10.fa	35713493	35714129	228
chr10.fa	35979190	35979967	476
chr10.fa	36071948	36073264	472
chr10.fa	36142065	36142474	212
chr10.fa	36178913	36180095	496
chr10.fa	36187645	36188052	190
chr10.fa	36404098	36404819	359
chr10.fa	36435664	36436640	298
chr10.fa	36462157	36462757	196
chr10.fa	36466826	36467492	251
chr10.fa	36542977	36543646	379
chr10.fa	36564704	36565479	296
chr10.fa	36709098	36709745	354
chr10.fa	36711676	36712345	331
chr10.fa	37471743	37471965	111
chr10.fa	37775123	37775657	268
chr10.fa	38130206	38130799	288
chr10.fa	43670320	43670960	319
chr10.fa	43679457	43680002	273
chr10.fa	43682563	43683126	284
chr10.fa	43689979	43690610	329
chr10.fa	44976318	44976756	252
chr10.fa	45131999	45132732	334
chr10.fa	45152256	45152912	372
chr10.fa	45168811	45169495	412
chr10.fa	45170326	45171155	528
chr10.fa	45192444	45193110	318
chr10.fa	45496888	45497807	493
chr10.fa	45674191	45674924	453
chr10.fa	45852271	45853037	391
chr10.fa	46990451	46991175	328
chr10.fa	47101145	47102281	338
chr10.fa	47105898	47106520	327
chr10.fa	47131630	47132666	588
chr10.fa	49726177	49726793	297
chr10.fa	49963880	49964419	335
chr10.fa	50415219	50415820	312
chr10.fa	50712468	50713624	779
chr10.fa	50885373	50886006	287
chr10.fa	51042848	51043475	334
chr10.fa	51049509	51050372	340
chr10.fa	51767483	51768061	203
chr10.fa	53125722	53126709	345
chr10.fa	53127385	53127985	241
chr10.fa	53896565	53897348	432
chr10.fa	54984857	54985411	231
chr10.fa	55036430	55037194	359
chr10.fa	55163329	55164042	345
chr10.fa	55473638	55474327	337
chr10.fa	56980858	56981615	367
chr10.fa	57898953	57899833	359
chr10.fa	58105864	58106518	358
chr10.fa	58143467	58144127	321
chr10.fa	58717801	58718931	349
chr10.fa	59398111	59398694	314
chr10.fa	59519308	59520085	397
chr10.fa	59608528	59609406	470
chr10.fa	59757450	59758075	291
chr10.fa	59836171	59836750	256
chr10.fa	60227191	60228970	1329
chr10.fa	60268915	60269874	615
chr10.fa	60277022	60277975	371
chr10.fa	60398659	60399205	343
chr10.fa	60407857	60408718	576
chr10.fa	60758850	60759563	403
chr10.fa	60821638	60822179	315
chr10.fa	61059944	61060697	423
chr10.fa	61155568	61156083	309
chr10.fa	61213869	61214699	406
chr10.fa	61296379	61297055	263
chr10.fa	61338029	61338472	258
chr10.fa	61346103	61346715	276
chr10.fa	61633727	61634318	276
chr10.fa	61751364	61752001	274
chr10.fa	61801779	61802491	354
chr10.fa	61934898	61935877	375
chr10.fa	62027466	62028004	267
chr10.fa	62128613	62129911	864
chr10.fa	62135239	62135946	318
chr10.fa	62147100	62147835	330
chr10.fa	62240624	62241234	327
chr10.fa	62256909	62257697	329
chr10.fa	62257739	62258392	312
chr10.fa	62408552	62409405	243
chr10.fa	62485770	62486600	419
chr10.fa	62726951	62727469	297
chr10.fa	62789113	62789699	277
chr10.fa	62884228	62884976	382
chr10.fa	63054021	63054733	349
chr10.fa	63086120	63086747	286
chr10.fa	63492127	63493171	531
chr10.fa	63660039	63660998	604
chr10.fa	63697019	63698010	358
chr10.fa	63701462	63702175	340
chr10.fa	63741226	63741672	212
chr10.fa	63774259	63774998	339
chr10.fa	63776470	63777055	383
chr10.fa	63777936	63778886	651
chr10.fa	63935302	63935881	334
chr10.fa	64962284	64963064	340
chr10.fa	65024496	65024962	215
chr10.fa	65206164	65206995	500
chr10.fa	65332028	65333337	553
chr10.fa	65424044	65424597	215
chr10.fa	65441683	65442674	551
chr10.fa	65558843	65559615	316
chr10.fa	65869058	65869709	321
chr10.fa	66082164	66082903	480
chr10.fa	66333197	66334017	408
chr10.fa	66555643	66556280	320
chr10.fa	66627280	66628093	462
chr10.fa	67094476	67095641	785
chr10.fa	67650762	67651432	320
chr10.fa	68110338	68110982	221
chr10.fa	68385765	68386370	285
chr10.fa	68416098	68416769	326
chr10.fa	68423647	68424422	364
chr10.fa	68572624	68573244	236
chr10.fa	68613515	68614157	337
chr10.fa	68620145	68620817	357
chr10.fa	68874591	68875229	327
chr10.fa	69170442	69170905	217
chr10.fa	69307197	69307776	283
chr10.fa	69563231	69563873	306
chr10.fa	69716100	69717558	610
chr10.fa	69843502	69844162	369
chr10.fa	69885573	69886245	322
chr10.fa	70094505	70095191	324
chr10.fa	70205872	70206465	303
chr10.fa	70393684	70394623	331
chr10.fa	70631685	70632176	307
chr10.fa	70982809	70983357	334
chr10.fa	71074732	71075325	228
chr10.fa	71145613	71146310	383
chr10.fa	71385790	71386416	367
chr10.fa	71671200	71671833	302
chr10.fa	71951780	71952598	467
chr10.fa	72659808	72660658	325
chr10.fa	73001173	73001618	219
chr10.fa	73265426	73265973	209
chr10.fa	73272610	73273164	273
chr10.fa	73349674	73350399	363
chr10.fa	73362815	73363414	286
chr10.fa	73391227	73391853	343
chr10.fa	73857397	73858144	387
chr10.fa	73879093	73879708	304
chr10.fa	73889990	73890737	399
chr10.fa	74007814	74008961	935
chr10.fa	74014735	74015350	305
chr10.fa	74547749	74548231	169
chr10.fa	74576210	74576940	406
chr10.fa	74635834	74636552	361
chr10.fa	74877606	74878015	233
chr10.fa	75023069	75023696	321
chr10.fa	75335880	75336832	322
chr10.fa	75346122	75347034	438
chr10.fa	75348580	75349595	607
chr10.fa	75474349	75474986	304
chr10.fa	75949603	75950249	281
chr10.fa	76014325	76014856	274
chr10.fa	76144265	76144880	308
chr10.fa	76179642	76180377	381
chr10.fa	76447570	76448266	311
chr10.fa	76545775	76546404	344
chr10.fa	76581128	76581857	439
chr10.fa	76601224	76601823	273
chr10.fa	76635511	76636221	332
chr10.fa	76720223	76720932	325
chr10.fa	76781492	76782349	588
chr10.fa	76887036	76887973	560
chr10.fa	77364771	77365474	333
chr10.fa	77492890	77493541	325
chr10.fa	77499110	77499916	290
chr10.fa	77532119	77532808	344
chr10.fa	77793041	77793774	384
chr10.fa	77810895	77811716	478
chr10.fa	77846734	77847270	287
chr10.fa	77874117	77874820	372
chr10.fa	78062594	78063147	334
chr10.fa	78250693	78251361	333
chr10.fa	78522826	78523895	767
chr10.fa	78838290	78838983	348
chr10.fa	79047220	79048060	313
chr10.fa	79065376	79065954	289
chr10.fa	79131447	79132223	322
chr10.fa	79173317	79173915	276
chr10.fa	79244340	79244916	340
chr10.fa	79245635	79246674	660
chr10.fa	79257806	79259171	1004
chr10.fa	79266729	79267630	531
chr10.fa	79316849	79317459	345
chr10.fa	79647096	79647787	329
chr10.fa	79769818	79770527	354
chr10.fa	79926478	79927047	257
chr10.fa	80185792	80186452	331
chr10.fa	80241470	80242568	494
chr10.fa	80280513	80281277	368
chr10.fa	80288525	80289441	256
chr10.fa	80349200	80349887	286
chr10.fa	80364869	80365420	214
chr10.fa	80403279	80403937	350
chr10.fa	80489501	80490177	309
chr10.fa	80502245	80502973	412
chr10.fa	80755180	80755710	247
chr10.fa	81315589	81316110	263
chr10.fa	82175631	82176686	755
chr10.fa	82251228	82251922	363
chr10.fa	82610047	82610680	368
chr10.fa	82706406	82706940	306
chr10.fa	82800587	82801256	302
chr10.fa	83029662	83030424	395
chr10.fa	84002514	84003108	284
chr10.fa	84630890	84631539	321
chr10.fa	84954717	84955259	304
chr10.fa	86030403	86031076	306
chr10.fa	86099897	86100360	167
chr10.fa	86302766	86303316	272
chr10.fa	86392440	86393151	386
chr10.fa	86769447	86769956	154
chr10.fa	87002290	87002884	271
chr10.fa	87340869	87341815	578
chr10.fa	87501424	87501856	243
chr10.fa	88424511	88425187	376
chr10.fa	88507859	88508456	295
chr10.fa	88664080	88665141	587
chr10.fa	88682168	88682938	392
chr10.fa	88752355	88753172	460
chr10.fa	88766978	88767656	233
chr10.fa	88851065	88851759	340
chr10.fa	88852193	88853018	387
chr10.fa	89358418	89358898	211
chr10.fa	89405866	89406492	287
chr10.fa	89407628	89408314	298
chr10.fa	89874566	89875165	280
chr10.fa	90105285	90106780	1236
chr10.fa	90132561	90133473	561
chr10.fa	90199518	90200197	392
chr10.fa	90248456	90249632	577
chr10.fa	90300726	90301697	353
chr10.fa	90399610	90400594	608
chr10.fa	90742501	90744247	647
chr10.fa	90836103	90836623	213
chr10.fa	90901079	90901564	204
chr10.fa	91262291	91263072	441
chr10.fa	91651110	91651558	225
chr10.fa	91732120	91732749	293
chr10.fa	91780131	91780752	308
chr10.fa	91784536	91785174	308
chr10.fa	92677211	92677934	384
chr10.fa	92783112	92783653	220
chr10.fa	93013577	93014657	714
chr10.fa	93316334	93316943	309
chr10.fa	93319036	93319524	211
chr10.fa	93368120	93368929	373
chr10.fa	93563656	93564384	377
chr10.fa	93623793	93624624	445
chr10.fa	93729515	93730048	315
chr10.fa	93788569	93789176	263
chr10.fa	94471672	94472266	325
chr10.fa	94492866	94493496	371
chr10.fa	94518170	94518890	369
chr10.fa	94663082	94663783	510
chr10.fa	94750058	94750763	318
chr10.fa	95155110	95155803	259
chr10.fa	95504713	95505226	208
chr10.fa	95522721	95523297	355
chr10.fa	95548466	95549060	331
chr10.fa	95556979	95558236	865
chr10.fa	95741802	95742488	374
chr10.fa	95760697	95761310	283
chr10.fa	95764730	95765392	407
chr10.fa	95786726	95787395	339
chr10.fa	95835567	95836341	398
chr10.fa	95852616	95853092	163
chr10.fa	95888791	95889399	337
chr10.fa	96175637	96176219	328
chr10.fa	96537694	96538286	285
chr10.fa	96832648	96833693	352
chr10.fa	97059723	97060492	522
chr10.fa	97234000	97234836	306
chr10.fa	97578340	97578877	266
chr10.fa	98035676	98036273	274
chr10.fa	98141304	98141958	396
chr10.fa	98292013	98292750	362
chr10.fa	98327859	98328757	514
chr10.fa	98430471	98431058	344
chr10.fa	98478861	98479652	376
chr10.fa	98623379	98624655	360
chr10.fa	99594281	99594803	359
chr10.fa	99748798	99749491	298
chr10.fa	99929225	99929847	319
chr10.fa	100092590	100093141	265
chr10.fa	100159170	100159782	320
chr10.fa	100277024	100277573	211
chr10.fa	100736247	100736724	184
chr10.fa	100839822	100840566	368
chr10.fa	101097126	101097752	313
chr10.fa	101098635	101099249	301
chr10.fa	101155432	101156142	371
chr10.fa	101362402	101363174	493
chr10.fa	101571801	101572489	376
chr10.fa	101653994	101654678	336
chr10.fa	102408642	102409242	297
chr10.fa	102640877	102641556	271
chr10.fa	102669399	102669963	381
chr10.fa	102851540	102852239	339
chr10.fa	102871282	102871798	230
chr10.fa	103209533	103210645	772
chr10.fa	103627644	103628270	292
chr10.fa	104007310	104007872	245
chr10.fa	104271885	104272720	220
chr10.fa	104534994	104535626	340
chr10.fa	104741974	104742743	495
chr10.fa	104743722	104744324	326
chr10.fa	105527747	105528323	224
chr10.fa	105711281	105712301	552
chr10.fa	105778085	105778771	337
chr10.fa	106037370	106038100	339
chr10.fa	106047940	106048649	417
chr10.fa	106091107	106091853	367
chr10.fa	106128080	106128690	268
chr10.fa	106156928	106157521	274
chr10.fa	106236889	106237488	274
chr10.fa	106581358	106582876	656
chr10.fa	106999586	107000039	189
chr10.fa	109800135	109800731	311
chr10.fa	110281476	110282369	300
chr10.fa	110287845	110288410	316
chr10.fa	110481460	110482214	393
chr10.fa	111117524	111118753	794
chr10.fa	111331228	111331928	291
chr10.fa	111736295	111736783	283
chr10.fa	111755640	111756656	387
chr10.fa	111762368	111763738	267
chr10.fa	111770016	111770687	365
chr10.fa	112217910	112218496	269
chr10.fa	112243307	112244055	352
chr10.fa	112282350	112283026	362
chr10.fa	112543828	112544556	354
chr10.fa	112583759	112584335	265
chr10.fa	112597095	112597796	315
chr10.fa	112613436	112614564	427
chr10.fa	112617156	112617732	336
chr10.fa	112710275	112710650	171
chr10.fa	112896666	112897619	302
chr10.fa	113107137	113107832	359
chr10.fa	113150024	113150753	470
chr10.fa	113273288	113274012	383
chr10.fa	113285322	113285844	318
chr10.fa	113339087	113340063	617
chr10.fa	113341067	113341675	300
chr10.fa	113545401	113546693	494
chr10.fa	113547424	113548147	371
chr10.fa	113549264	113550162	533
chr10.fa	113570006	113570651	349
chr10.fa	113685803	113686259	178
chr10.fa	113837721	113838347	284
chr10.fa	114092095	114092887	393
chr10.fa	114120213	114121134	314
chr10.fa	114121637	114122719	732
chr10.fa	114397578	114398265	333
chr10.fa	114538695	114539543	457
chr10.fa	114564093	114564603	310
chr10.fa	115185323	115185800	199
chr10.fa	115309831	115310628	384
chr10.fa	115311770	115312395	328
chr10.fa	115312505	115313182	366
chr10.fa	115525795	115526539	360
chr10.fa	115718632	115719352	384
chr10.fa	115802211	115803129	274
chr10.fa	115816762	115817329	259
chr10.fa	115922150	115922773	328
chr10.fa	116004763	116005345	328
chr10.fa	116087173	116087737	304
chr10.fa	116109162	116109775	237
chr10.fa	116127431	116127910	265
chr10.fa	116405274	116405803	184
chr10.fa	116790606	116791238	351
chr10.fa	116855581	116856381	420
chr10.fa	117201494	117202139	352
chr10.fa	117339431	117339888	265
chr10.fa	117858520	117859211	365
chr10.fa	117867435	117868023	324
chr10.fa	118087220	118087658	264
chr10.fa	118188700	118189267	272
chr10.fa	118312795	118313234	208
chr10.fa	119555874	119556260	156
chr10.fa	120012738	120013400	339
chr10.fa	120218412	120219167	372
chr10.fa	120352353	120353068	474
chr10.fa	120380865	120381298	242
chr10.fa	121702321	121702965	308
chr10.fa	121812049	121812892	320
chr10.fa	121860343	121860938	369
chr10.fa	122012460	122013590	427
chr10.fa	122412760	122413220	278
chr10.fa	122488825	122489612	355
chr10.fa	122656722	122657387	319
chr10.fa	122700328	122700764	220
chr10.fa	123348933	123349543	321
chr10.fa	123594762	123595354	361
chr10.fa	123702131	123702742	276
chr10.fa	123880481	123881079	241
chr10.fa	124610471	124611109	353
chr10.fa	124779416	124780330	324
chr10.fa	124793647	124794293	360
chr10.fa	124900172	124900689	247
chr10.fa	124940142	124940528	194
chr10.fa	124986764	124987752	774
chr10.fa	126053283	126053760	200
chr10.fa	126277395	126277906	335
chr10.fa	126415921	126416504	177
chr10.fa	126511743	126512387	296
chr10.fa	126601667	126602186	286
chr10.fa	127227232	127228026	495
chr10.fa	127280216	127280945	401
chr10.fa	127321946	127322621	305
chr10.fa	127372266	127372872	338
chr10.fa	127373617	127374090	156
chr10.fa	127383369	127384014	331
chr10.fa	127580852	127581680	344
chr10.fa	127746652	127747203	280
chr10.fa	127938580	127939194	319
chr10.fa	128060921	128061430	238
chr10.fa	128247287	128248602	366
chr10.fa	128269337	128270045	353
chr10.fa	128842443	128842981	231
chr10.fa	128931940	128932380	185
chr10.fa	128955991	128956780	438
chr10.fa	129437553	129438205	351
chr10.fa	129766257	129766772	279
chr10.fa	129907786	129908830	356
chr10.fa	130053492	130054053	263
chr10.fa	130218839	130219444	294
chr10.fa	130832647	130833291	265
chr10.fa	131106432	131107123	255
chr10.fa	131300172	131300906	484
chr10.fa	131357135	131357528	224
chr10.fa	131377201	131378097	296
chr10.fa	131420616	131421267	305
chr10.fa	131880046	131880560	233
chr10.fa	132262221	132262889	265
chr10.fa	132772535	132773221	364
chr10.fa	132927722	132928310	207
chr10.fa	134498820	134499538	457
chr10.fa	134559794	134560405	347
chr10.fa	134794375	134794992	318
chr10.fa	134882620	134883100	244
chr11.fa	240296	240815	248
chr11.fa	742720	743203	288
chr11.fa	2463738	2464289	270
chr11.fa	2504523	2505225	314
chr11.fa	4218079	4218389	143
chr11.fa	4516154	4516789	345
chr11.fa	4610208	4610852	310
chr11.fa	4627355	4628087	331
chr11.fa	4748367	4749044	350
chr11.fa	6273280	6274027	377
chr11.fa	6455161	6455735	270
chr11.fa	6696811	6698104	909
chr11.fa	7302940	7303554	331
chr11.fa	7554309	7554995	330
chr11.fa	7556444	7556929	316
chr11.fa	7559791	7560989	371
chr11.fa	7563712	7564429	379
chr11.fa	7576129	7577339	969
chr11.fa	7606905	7607336	276
chr11.fa	7643418	7644544	795
chr11.fa	7656520	7657602	660
chr11.fa	8550128	8550794	315
chr11.fa	8745882	8746603	408
chr11.fa	8747749	8748305	323
chr11.fa	9078519	9079065	305
chr11.fa	9081004	9081836	376
chr11.fa	9110398	9111093	352
chr11.fa	9128530	9129126	389
chr11.fa	9508014	9508334	199
chr11.fa	9548944	9549932	398
chr11.fa	9667760	9668362	303
chr11.fa	10087749	10088568	307
chr11.fa	10108552	10109214	355
chr11.fa	10244322	10244919	342
chr11.fa	10313009	10313943	264
chr11.fa	10691639	10692094	194
chr11.fa	10953163	10953697	300
chr11.fa	11605450	11606174	460
chr11.fa	11644244	11644860	326
chr11.fa	12091727	12092439	366
chr11.fa	12221820	12222386	243
chr11.fa	12254724	12255622	380
chr11.fa	12269720	12270505	331
chr11.fa	12403374	12404067	342
chr11.fa	12443124	12443741	230
chr11.fa	12874952	12875880	352
chr11.fa	13018573	13019333	368
chr11.fa	13052199	13052934	535
chr11.fa	13292367	13293038	412
chr11.fa	13556920	13557768	561
chr11.fa	13651187	13651740	337
chr11.fa	13976119	13976610	250
chr11.fa	14309667	14310329	341
chr11.fa	14434229	14434765	260
chr11.fa	14457233	14457815	233
chr11.fa	14470909	14471254	218
chr11.fa	14474353	14474951	270
chr11.fa	14641143	14642213	675
chr11.fa	15381405	15382461	769
chr11.fa	15515297	15516025	374
chr11.fa	15524443	15525257	322
chr11.fa	15553761	15554785	416
chr11.fa	15622172	15622695	254
chr11.fa	15624354	15624954	275
chr11.fa	15627413	15628317	521
chr11.fa	15639834	15640831	387
chr11.fa	15690081	15690770	329
chr11.fa	15716541	15717132	287
chr11.fa	15991910	15992675	382
chr11.fa	16051457	16052025	257
chr11.fa	16114378	16115052	308
chr11.fa	16247418	16248280	508
chr11.fa	16379179	16380660	371
chr11.fa	16509074	16509821	408
chr11.fa	16768371	16768990	275
chr11.fa	17231323	17231919	279
chr11.fa	17432540	17432990	270
chr11.fa	18084442	18085317	509
chr11.fa	18092471	18093369	603
chr11.fa	18115298	18115982	378
chr11.fa	18217190	18217836	331
chr11.fa	18823914	18825103	363
chr11.fa	18921648	18922618	254
chr11.fa	19387018	19387603	338
chr11.fa	19581807	19582494	367
chr11.fa	19628991	19629715	358
chr11.fa	19649444	19650056	319
chr11.fa	19655211	19655694	319
chr11.fa	19814073	19814508	242
chr11.fa	20084573	20085066	291
chr11.fa	20091723	20092481	436
chr11.fa	20472520	20473050	209
chr11.fa	20532186	20533132	373
chr11.fa	21389978	21391203	453
chr11.fa	21392723	21393389	285
chr11.fa	22707241	22707809	224
chr11.fa	22944646	22945810	571
chr11.fa	22968090	22968651	257
chr11.fa	23046349	23047046	347
chr11.fa	23084536	23085346	402
chr11.fa	23146507	23147167	292
chr11.fa	23548688	23549293	328
chr11.fa	24144897	24145371	212
chr11.fa	24449424	24450604	305
chr11.fa	24700390	24700961	358
chr11.fa	24752843	24753630	430
chr11.fa	24858489	24859214	291
chr11.fa	24907034	24907772	430
chr11.fa	25411963	25412720	358
chr11.fa	25788148	25788649	281
chr11.fa	25949377	25950075	344
chr11.fa	26011334	26012191	426
chr11.fa	26038811	26040352	309
chr11.fa	26240615	26241910	889
chr11.fa	26516864	26517564	347
chr11.fa	26868881	26869493	218
chr11.fa	26874769	26875477	359
chr11.fa	26932038	26932753	335
chr11.fa	27073053	27073783	323
chr11.fa	27109749	27110585	411
chr11.fa	27111043	27111751	458
chr11.fa	27140570	27141384	337
chr11.fa	27198708	27199271	299
chr11.fa	27222865	27223986	330
chr11.fa	27226639	27227326	385
chr11.fa	27499548	27500044	298
chr11.fa	27536074	27536716	334
chr11.fa	27737655	27738308	245
chr11.fa	27894759	27895714	401
chr11.fa	28504914	28505758	490
chr11.fa	28558313	28558827	282
chr11.fa	29005116	29005750	390
chr11.fa	30391562	30392240	350
chr11.fa	31011934	31012716	384
chr11.fa	31135893	31136845	305
chr11.fa	31528835	31529499	334
chr11.fa	32134464	32135196	546
chr11.fa	32326103	32326581	202
chr11.fa	32350989	32351461	131
chr11.fa	33068624	33069591	267
chr11.fa	33085903	33086489	320
chr11.fa	33818114	33818721	274
chr11.fa	34653246	34654242	590
chr11.fa	34654995	34655749	424
chr11.fa	34660985	34662007	689
chr11.fa	34689279	34690314	641
chr11.fa	34692385	34693228	411
chr11.fa	34771613	34772140	350
chr11.fa	34779684	34780266	334
chr11.fa	34846973	34847920	357
chr11.fa	34932497	34933191	323
chr11.fa	35082904	35083869	371
chr11.fa	35176114	35176699	223
chr11.fa	35180030	35180699	329
chr11.fa	35325839	35326548	368
chr11.fa	35359275	35359969	436
chr11.fa	35412515	35413079	212
chr11.fa	35448175	35448888	353
chr11.fa	35480486	35481085	250
chr11.fa	35895037	35895842	495
chr11.fa	35922674	35923701	623
chr11.fa	35929442	35930110	345
chr11.fa	36073439	36074145	364
chr11.fa	36186044	36186786	358
chr11.fa	36293494	36294032	172
chr11.fa	36339414	36340096	360
chr11.fa	36486108	36486828	381
chr11.fa	36489333	36489975	306
chr11.fa	36651844	36652608	392
chr11.fa	36704276	36704897	406
chr11.fa	36730201	36730707	321
chr11.fa	37109570	37110271	391
chr11.fa	37229444	37230200	332
chr11.fa	37251351	37252374	691
chr11.fa	37327589	37328818	835
chr11.fa	39753400	39754093	344
chr11.fa	40252154	40252840	367
chr11.fa	41129485	41130012	189
chr11.fa	41304855	41305606	289
chr11.fa	41315948	41316659	350
chr11.fa	41422286	41423097	444
chr11.fa	41543469	41544122	365
chr11.fa	41800791	41801539	328
chr11.fa	41802640	41803717	619
chr11.fa	41955515	41956048	306
chr11.fa	42005393	42005995	392
chr11.fa	42011295	42012231	494
chr11.fa	42046732	42047526	366
chr11.fa	42332045	42332725	355
chr11.fa	42520298	42521191	380
chr11.fa	42593774	42594460	403
chr11.fa	42636332	42636964	303
chr11.fa	42734966	42735451	303
chr11.fa	42777969	42778770	391
chr11.fa	42788320	42789521	364
chr11.fa	42845540	42846049	275
chr11.fa	42865375	42866033	354
chr11.fa	42913521	42914280	414
chr11.fa	43670987	43672148	763
chr11.fa	43890189	43890703	216
chr11.fa	44163089	44163889	426
chr11.fa	44212582	44213415	347
chr11.fa	44230457	44231046	340
chr11.fa	44604096	44604712	319
chr11.fa	45084522	45085180	345
chr11.fa	45576104	45576607	294
chr11.fa	46289395	46289957	271
chr11.fa	47033801	47034476	349
chr11.fa	47120934	47121696	358
chr11.fa	48063365	48064332	262
chr11.fa	48077239	48077941	270
chr11.fa	49091259	49091892	337
chr11.fa	49189492	49190036	204
[truncated: 12,120 more rows]

## Sheet: R1881_Compound 30 (1uM)
chr	start	end	summit
chr1.fa	2179818	2180372	288
chr1.fa	2186614	2187991	313
chr1.fa	2342022	2342762	487
chr1.fa	3250361	3251048	315
chr1.fa	3445919	3446492	240
chr1.fa	4656739	4657645	658
chr1.fa	4790052	4790562	301
chr1.fa	5030532	5031047	269
chr1.fa	5787200	5787756	273
chr1.fa	6472871	6473500	267
chr1.fa	7258808	7259312	240
chr1.fa	7399951	7400475	290
chr1.fa	7866886	7867373	172
chr1.fa	8031031	8031687	282
chr1.fa	8130211	8131485	950
chr1.fa	8318911	8320229	423
chr1.fa	8326637	8327248	295
chr1.fa	8472305	8473177	438
chr1.fa	8789909	8790583	327
chr1.fa	9087403	9087911	201
chr1.fa	9494920	9495745	473
chr1.fa	9496115	9496898	419
chr1.fa	9613519	9614270	417
chr1.fa	9903467	9903988	259
chr1.fa	10695915	10696559	323
chr1.fa	11316158	11316772	295
chr1.fa	11629598	11630152	272
chr1.fa	11797205	11797914	347
chr1.fa	12467226	12467940	345
chr1.fa	12535573	12536566	727
chr1.fa	12555623	12557076	1043
chr1.fa	14605853	14606519	319
chr1.fa	14825226	14825927	279
chr1.fa	14951969	14952624	335
chr1.fa	15064570	15065148	354
chr1.fa	15284660	15285131	184
chr1.fa	16676223	16676825	230
chr1.fa	16930585	16931964	478
chr1.fa	18218692	18219291	257
chr1.fa	18367626	18368120	181
chr1.fa	18516707	18517536	229
chr1.fa	18625115	18625824	297
chr1.fa	18790701	18791596	301
chr1.fa	19315255	19315876	311
chr1.fa	19406380	19407224	200
chr1.fa	19753472	19754296	387
chr1.fa	20358785	20359536	390
chr1.fa	20647808	20648439	359
chr1.fa	20667404	20668567	848
chr1.fa	21594264	21594923	304
chr1.fa	21658515	21659137	354
chr1.fa	22324134	22324771	371
chr1.fa	23411237	23411837	234
chr1.fa	23902787	23903225	132
chr1.fa	24111201	24111903	346
chr1.fa	24310642	24311570	599
chr1.fa	24455410	24456281	492
chr1.fa	24669982	24670647	342
chr1.fa	24711063	24711636	355
chr1.fa	24715837	24716667	535
chr1.fa	25179637	25180657	825
chr1.fa	25358504	25359345	526
chr1.fa	25785092	25786034	581
chr1.fa	26399191	26399885	362
chr1.fa	26406277	26407147	537
chr1.fa	26423973	26424687	402
chr1.fa	27057910	27058501	303
chr1.fa	27126011	27127168	763
chr1.fa	27693276	27693932	337
chr1.fa	29074554	29075249	266
chr1.fa	30155578	30156185	311
chr1.fa	30179031	30179704	330
chr1.fa	31137077	31137680	349
chr1.fa	31731129	31731964	563
chr1.fa	32689884	32690273	235
chr1.fa	32940309	32941051	509
chr1.fa	32967403	32968120	301
chr1.fa	33228932	33229488	215
chr1.fa	34125173	34126414	323
chr1.fa	35315838	35316547	321
chr1.fa	36153683	36154150	168
chr1.fa	36626970	36627636	348
chr1.fa	36705262	36705981	377
chr1.fa	36734609	36735506	512
chr1.fa	36762531	36763061	245
chr1.fa	37961436	37961989	233
chr1.fa	37964526	37965537	410
chr1.fa	38608093	38608987	509
chr1.fa	39598697	39599344	338
chr1.fa	40009888	40010569	314
chr1.fa	40300728	40301206	160
chr1.fa	40767464	40768103	301
chr1.fa	41681988	41682737	337
chr1.fa	42642342	42642987	335
chr1.fa	43504884	43505698	320
chr1.fa	43700750	43701707	343
chr1.fa	44223224	44223863	358
chr1.fa	44337947	44338411	327
chr1.fa	45912014	45912693	363
chr1.fa	47108882	47109619	331
chr1.fa	47147214	47147971	376
chr1.fa	48716631	48717180	364
chr1.fa	49490747	49491429	357
chr1.fa	50050205	50051572	321
chr1.fa	50588680	50589570	538
chr1.fa	50623536	50624245	344
chr1.fa	51416032	51416611	354
chr1.fa	52414003	52414959	544
chr1.fa	52657535	52658207	341
chr1.fa	53573096	53573845	346
chr1.fa	53642140	53642828	326
chr1.fa	55346726	55347254	217
chr1.fa	55452949	55453590	350
chr1.fa	55940382	55940950	343
chr1.fa	56104595	56105216	347
chr1.fa	56385422	56386357	444
chr1.fa	56863403	56864141	391
chr1.fa	57097444	57097871	286
chr1.fa	57253628	57254731	366
chr1.fa	57531063	57531673	259
chr1.fa	57766556	57767501	574
chr1.fa	58192574	58193066	277
chr1.fa	58537908	58538686	417
chr1.fa	58648788	58649551	395
chr1.fa	58760347	58760984	333
chr1.fa	59536809	59537424	382
chr1.fa	59888553	59889165	283
chr1.fa	60061325	60062001	359
chr1.fa	60132566	60133257	339
chr1.fa	60554255	60554955	340
chr1.fa	60560063	60560871	479
chr1.fa	60740178	60740917	423
chr1.fa	60816029	60816755	358
chr1.fa	61818988	61820000	182
chr1.fa	62106096	62106885	366
chr1.fa	63066323	63066962	294
chr1.fa	63172706	63173686	533
chr1.fa	63945453	63946342	561
chr1.fa	64394232	64394937	357
chr1.fa	64449246	64449876	361
chr1.fa	64637916	64638690	433
chr1.fa	64961123	64962009	593
chr1.fa	65061392	65062260	314
chr1.fa	65416364	65417037	384
chr1.fa	65959414	65960219	449
chr1.fa	66023528	66024214	313
chr1.fa	66220067	66220770	365
chr1.fa	66229461	66230292	400
chr1.fa	66337801	66338586	375
chr1.fa	66386946	66387683	408
chr1.fa	66578491	66579179	351
chr1.fa	66917596	66918326	343
chr1.fa	68767290	68767768	211
chr1.fa	69183485	69184208	454
chr1.fa	69553721	69554738	634
chr1.fa	69575661	69576493	478
chr1.fa	70097254	70097880	337
chr1.fa	72108214	72108776	190
chr1.fa	73324367	73325233	513
chr1.fa	73572515	73573180	302
chr1.fa	73668922	73669541	280
chr1.fa	73922699	73923320	312
chr1.fa	74628798	74629372	282
chr1.fa	75957948	75958658	354
chr1.fa	76534392	76535168	356
chr1.fa	77321667	77322346	301
chr1.fa	77537548	77538109	264
chr1.fa	77645146	77645722	360
chr1.fa	77974698	77975643	324
chr1.fa	78463551	78464230	426
chr1.fa	78611994	78612438	259
chr1.fa	78687779	78688347	296
chr1.fa	78840322	78840948	269
chr1.fa	79014846	79015714	433
chr1.fa	79092892	79093530	298
chr1.fa	79321733	79322382	320
chr1.fa	79332267	79333376	550
chr1.fa	79353412	79354095	306
chr1.fa	79756541	79757517	319
chr1.fa	81234015	81234461	300
chr1.fa	81873109	81874065	651
chr1.fa	81983620	81984310	325
chr1.fa	81988659	81989357	336
chr1.fa	82025320	82026270	580
chr1.fa	82193538	82194225	325
chr1.fa	82530313	82530966	285
chr1.fa	83272174	83272987	382
chr1.fa	84011121	84011825	364
chr1.fa	84609389	84610133	278
chr1.fa	84722614	84723294	294
chr1.fa	84873000	84874158	783
chr1.fa	84898861	84899540	301
chr1.fa	85995606	85996309	265
chr1.fa	87336617	87337291	252
chr1.fa	89521241	89521923	351
chr1.fa	89888515	89889152	265
chr1.fa	90089443	90090168	324
chr1.fa	92025275	92025982	311
chr1.fa	92210536	92211423	590
chr1.fa	93226569	93227294	424
chr1.fa	93340338	93341007	409
chr1.fa	93715928	93716435	178
chr1.fa	93967413	93967964	288
chr1.fa	94019571	94020249	352
chr1.fa	94871906	94872511	292
chr1.fa	95104664	95105397	376
chr1.fa	95129174	95129753	251
chr1.fa	95209248	95210061	436
chr1.fa	95798145	95798811	327
chr1.fa	95835741	95836717	345
chr1.fa	96040592	96041411	496
chr1.fa	96354378	96355762	476
chr1.fa	97237998	97238497	256
chr1.fa	97636937	97637773	405
chr1.fa	98285944	98286618	342
chr1.fa	98532320	98532919	362
chr1.fa	98553329	98554466	700
chr1.fa	98809749	98810577	396
chr1.fa	98875384	98876395	394
chr1.fa	99889516	99890142	296
chr1.fa	99900005	99900517	265
chr1.fa	100250906	100251570	311
chr1.fa	100272339	100272916	278
chr1.fa	100918130	100918799	340
chr1.fa	100951223	100952117	348
chr1.fa	101382091	101382761	319
chr1.fa	101710568	101711358	420
chr1.fa	102282302	102283391	445
chr1.fa	105214048	105214735	313
chr1.fa	105495987	105496971	319
chr1.fa	105534044	105534820	345
chr1.fa	107084043	107084711	326
chr1.fa	107150061	107150959	597
chr1.fa	107186595	107187448	438
chr1.fa	107541003	107541573	310
chr1.fa	107562595	107562911	141
chr1.fa	108016510	108017150	302
chr1.fa	108071961	108072562	215
chr1.fa	108324943	108325693	387
chr1.fa	110412360	110412830	171
chr1.fa	110419147	110419637	277
chr1.fa	110778535	110779242	323
chr1.fa	111120599	111121291	338
chr1.fa	111934238	111935037	360
chr1.fa	111948542	111949339	396
chr1.fa	112491213	112491800	328
chr1.fa	112518751	112519965	403
chr1.fa	113004950	113005505	205
chr1.fa	113184365	113184972	352
chr1.fa	113185510	113186226	364
chr1.fa	114977582	114978296	321
chr1.fa	114999840	115000559	317
chr1.fa	116353420	116354194	532
chr1.fa	116749619	116750290	368
chr1.fa	116835386	116836093	320
chr1.fa	116865562	116866374	309
chr1.fa	117018809	117019521	373
chr1.fa	117811363	117812048	297
chr1.fa	118116961	118117527	316
chr1.fa	118602010	118602533	214
chr1.fa	118875114	118875622	289
chr1.fa	120316649	120317357	339
chr1.fa	120322377	120323105	376
chr1.fa	121184553	121185387	307
chr1.fa	121288434	121289610	854
chr1.fa	145246085	145246679	277
chr1.fa	147098387	147099048	390
chr1.fa	148241383	148242177	150
chr1.fa	149986589	149987134	193
chr1.fa	151486715	151487346	353
chr1.fa	152059106	152059943	514
chr1.fa	152163990	152164977	518
chr1.fa	154114624	154115340	366
chr1.fa	154390518	154391267	412
chr1.fa	156259657	156260276	237
chr1.fa	156586181	156586827	281
chr1.fa	158174106	158174645	273
chr1.fa	160858693	160859377	335
chr1.fa	161794168	161794854	384
chr1.fa	161854248	161854787	191
chr1.fa	162537212	162537774	345
chr1.fa	162538416	162539196	362
chr1.fa	162548542	162549309	374
chr1.fa	162702377	162702917	236
chr1.fa	162843344	162844366	677
chr1.fa	163553306	163553950	468
chr1.fa	163605244	163605774	201
chr1.fa	163840473	163841019	309
chr1.fa	163985116	163985966	402
chr1.fa	164840885	164841373	277
chr1.fa	165038764	165039622	466
chr1.fa	165250589	165251196	325
chr1.fa	167094635	167095234	317
chr1.fa	167511859	167512278	222
chr1.fa	167614128	167615061	543
chr1.fa	167895655	167896678	364
chr1.fa	168662306	168663045	329
chr1.fa	168772643	168773380	373
chr1.fa	168830748	168831463	330
chr1.fa	168882883	168883574	256
chr1.fa	169214615	169215469	471
chr1.fa	169478043	169478973	400
chr1.fa	169479875	169480492	260
chr1.fa	169537497	169538208	362
chr1.fa	169541257	169541959	308
chr1.fa	169543469	169544156	383
chr1.fa	169911202	169912049	471
chr1.fa	170903446	170904125	322
chr1.fa	171313122	171313857	325
chr1.fa	172076539	172077105	235
chr1.fa	172439022	172439826	390
chr1.fa	173542591	173543080	304
chr1.fa	173713604	173714497	311
chr1.fa	174013359	174014140	371
chr1.fa	174537399	174538305	472
chr1.fa	175201369	175201989	271
chr1.fa	176500028	176500625	216
chr1.fa	176665243	176665902	317
chr1.fa	177388904	177389506	335
chr1.fa	177619903	177620692	502
chr1.fa	177670453	177671546	303
chr1.fa	177841455	177842415	370
chr1.fa	178116359	178117067	382
chr1.fa	178132421	178133124	324
chr1.fa	178193473	178193938	134
chr1.fa	178306300	178306979	343
chr1.fa	179265727	179266375	252
chr1.fa	179282022	179282641	273
chr1.fa	179899083	179900605	718
chr1.fa	180012694	180013629	734
chr1.fa	180497866	180498341	231
chr1.fa	180584145	180585210	728
chr1.fa	181064857	181065490	279
chr1.fa	181328043	181328771	274
chr1.fa	182172239	182172931	318
chr1.fa	182672584	182673421	474
chr1.fa	182938003	182938971	461
chr1.fa	183021763	183022553	407
chr1.fa	183057951	183058705	380
chr1.fa	184391785	184392602	420
chr1.fa	184730670	184731380	394
chr1.fa	184759886	184760578	326
chr1.fa	184874573	184875279	339
chr1.fa	184898816	184899627	415
chr1.fa	184980046	184980724	394
chr1.fa	185144782	185145282	193
chr1.fa	185311927	185312566	297
chr1.fa	185459737	185461329	1207
chr1.fa	185665800	185666548	402
chr1.fa	185674770	185675482	364
chr1.fa	186461448	186462137	396
chr1.fa	186490709	186491523	475
chr1.fa	186535340	186536207	469
chr1.fa	187245764	187246552	245
chr1.fa	187321198	187321720	251
chr1.fa	187729044	187729728	292
chr1.fa	187806880	187807425	273
chr1.fa	187940869	187941532	350
chr1.fa	188137979	188138476	225
chr1.fa	188138908	188139587	325
chr1.fa	190421101	190421788	382
chr1.fa	190561644	190562102	222
chr1.fa	191734260	191734893	345
chr1.fa	191736496	191737242	398
chr1.fa	192465299	192466066	334
chr1.fa	192659866	192660613	411
chr1.fa	192830727	192831691	404
chr1.fa	193005270	193005944	384
chr1.fa	193077637	193078191	196
chr1.fa	193238620	193239243	354
chr1.fa	193273613	193274056	296
chr1.fa	193463432	193464376	674
chr1.fa	193646156	193646815	371
chr1.fa	193731065	193731802	365
chr1.fa	193823821	193824732	470
chr1.fa	195214723	195215388	345
chr1.fa	196025663	196026409	365
chr1.fa	197011915	197012609	379
chr1.fa	198806477	198807513	343
chr1.fa	199660637	199661311	291
chr1.fa	199847043	199847651	290
chr1.fa	200053666	200054178	283
chr1.fa	200100612	200101288	315
chr1.fa	201235505	201236164	230
chr1.fa	201250163	201251910	548
chr1.fa	201729855	201730438	289
chr1.fa	202537342	202538396	675
chr1.fa	203398144	203398725	340
chr1.fa	203945185	203945909	382
chr1.fa	204057939	204058632	341
chr1.fa	205667879	205668585	403
chr1.fa	205672030	205672599	350
chr1.fa	205679305	205680022	253
chr1.fa	206790313	206790832	271
chr1.fa	207016887	207017573	360
chr1.fa	207177958	207178679	342
chr1.fa	207201087	207202028	412
chr1.fa	207204838	207206492	567
chr1.fa	207241051	207241654	237
chr1.fa	207496607	207497344	339
chr1.fa	208124009	208124663	276
chr1.fa	208466226	208466832	237
chr1.fa	208471798	208472555	386
chr1.fa	209122375	209123020	277
chr1.fa	209551226	209551853	337
chr1.fa	211353401	211354093	236
chr1.fa	211360559	211361383	316
chr1.fa	211647659	211648312	328
chr1.fa	211902152	211902687	337
chr1.fa	212070314	212070858	246
chr1.fa	212085396	212085993	277
chr1.fa	212093592	212094234	289
chr1.fa	212178097	212178774	358
chr1.fa	216105809	216106487	340
chr1.fa	217075834	217076584	393
chr1.fa	217077665	217078274	307
chr1.fa	217644536	217645239	352
chr1.fa	217699305	217700014	341
chr1.fa	218663562	218664151	389
chr1.fa	218744648	218745345	325
chr1.fa	218819489	218820252	378
chr1.fa	218823819	218824404	381
chr1.fa	219334630	219335128	211
chr1.fa	219350764	219351909	780
chr1.fa	219452531	219453338	397
chr1.fa	219483486	219484124	384
chr1.fa	219886376	219887126	363
chr1.fa	220337782	220338424	272
chr1.fa	220985461	220986196	388
chr1.fa	221316558	221317204	283
chr1.fa	221567119	221567997	490
chr1.fa	222179864	222180541	335
chr1.fa	222773422	222774224	364
chr1.fa	222795980	222797076	411
chr1.fa	222867754	222868484	398
chr1.fa	223119628	223120404	233
chr1.fa	223355548	223356225	328
chr1.fa	223922089	223922773	339
chr1.fa	224228011	224228490	281
chr1.fa	224330431	224330983	318
chr1.fa	224464273	224465753	1021
chr1.fa	224492442	224492824	173
chr1.fa	224827524	224828281	371
chr1.fa	225881729	225882431	337
chr1.fa	225959985	225961148	400
chr1.fa	226009291	226009852	347
chr1.fa	226666953	226667595	339
chr1.fa	227204461	227205174	422
chr1.fa	228863898	228864751	342
chr1.fa	229356995	229358032	510
chr1.fa	229409476	229409939	262
chr1.fa	229979637	229980206	279
chr1.fa	229980247	229981064	459
chr1.fa	231461908	231462500	270
chr1.fa	231522186	231522845	302
chr1.fa	231819926	231820997	404
chr1.fa	231856561	231857271	395
chr1.fa	231863682	231864269	279
chr1.fa	232457940	232458719	483
chr1.fa	232800519	232801442	604
chr1.fa	232900217	232901021	324
chr1.fa	233161071	233161804	365
chr1.fa	234182609	234183335	374
chr1.fa	234228700	234229391	390
chr1.fa	234588107	234588831	357
chr1.fa	234997338	234998045	380
chr1.fa	235053785	235054406	266
chr1.fa	235096251	235096888	231
chr1.fa	235571880	235573181	615
chr1.fa	236112029	236112746	318
chr1.fa	236483789	236484506	313
chr1.fa	236552538	236553151	257
chr1.fa	236562692	236563322	309
chr1.fa	237888631	237889185	371
chr1.fa	239189381	239190215	411
chr1.fa	239204255	239204891	333
chr1.fa	239303065	239303635	292
chr1.fa	239375875	239376560	330
chr1.fa	239917212	239917762	340
chr1.fa	240039784	240040412	342
chr1.fa	240046700	240047426	369
chr1.fa	240248894	240249395	214
chr1.fa	240574790	240575241	203
chr1.fa	240671420	240672251	333
chr1.fa	240906549	240907191	359
chr1.fa	241391531	241392304	365
chr1.fa	241773267	241773953	336
chr1.fa	242310495	242310917	206
chr1.fa	242773414	242774021	300
chr1.fa	243108556	243109074	226
chr1.fa	243860530	243861289	443
chr1.fa	243862007	243862755	388
chr1.fa	244065192	244066087	444
chr1.fa	244588096	244588775	382
chr1.fa	244825777	244826510	351
chr1.fa	244857842	244858452	267
chr1.fa	244882762	244883581	372
chr1.fa	245342816	245343433	333
chr1.fa	245564463	245565045	303
chr1.fa	246201048	246201632	272
chr1.fa	246215357	246216342	327
chr1.fa	246612724	246613218	288
chr1.fa	246666587	246667071	275
chr1.fa	246938540	246939450	409
chr1.fa	247677783	247678217	250
chr1.fa	247679301	247680329	282
chr10.fa	320407	321167	319
chr10.fa	1362720	1363597	480
chr10.fa	1461785	1462710	516
chr10.fa	1768994	1769603	270
chr10.fa	1824760	1825502	388
chr10.fa	3028354	3029004	293
chr10.fa	3790052	3790585	337
chr10.fa	4100809	4101481	338
chr10.fa	4171869	4172497	381
chr10.fa	5431289	5431858	337
chr10.fa	5552071	5552748	353
chr10.fa	5596125	5596846	329
chr10.fa	5786691	5787432	330
chr10.fa	6297280	6298004	278
chr10.fa	6403674	6404439	327
chr10.fa	7126429	7127103	316
chr10.fa	7273635	7274442	274
chr10.fa	7601093	7601726	408
chr10.fa	8021945	8022698	393
chr10.fa	8170458	8171063	280
chr10.fa	8186352	8186899	282
chr10.fa	8248699	8249422	390
chr10.fa	8831729	8832891	835
chr10.fa	8853942	8854413	254
chr10.fa	8862894	8863725	436
chr10.fa	8892710	8893428	354
chr10.fa	8915056	8915735	302
chr10.fa	8993022	8994078	699
chr10.fa	12447153	12448130	653
chr10.fa	12573161	12573844	354
chr10.fa	12589276	12590121	499
chr10.fa	12762310	12763346	287
chr10.fa	13441603	13442299	343
chr10.fa	13533593	13534328	371
chr10.fa	13728120	13728855	385
chr10.fa	13759624	13760437	405
chr10.fa	13899415	13900063	348
chr10.fa	14032972	14034010	694
chr10.fa	14234636	14235343	341
chr10.fa	14335459	14336165	337
chr10.fa	14613917	14614595	310
chr10.fa	14708534	14709809	889
chr10.fa	15645349	15645954	285
chr10.fa	16644231	16644877	354
chr10.fa	17185908	17186653	368
chr10.fa	17484793	17485882	749
chr10.fa	17666821	17667335	338
chr10.fa	18615020	18615596	268
chr10.fa	20268846	20269323	231
chr10.fa	20911595	20912393	413
chr10.fa	21177284	21178161	536
chr10.fa	21184557	21185192	251
chr10.fa	22375410	22376805	367
chr10.fa	22471771	22472544	387
chr10.fa	22944177	22945001	341
chr10.fa	23269600	23270332	338
chr10.fa	24064670	24065279	345
chr10.fa	24116705	24117856	327
chr10.fa	24158353	24159071	441
chr10.fa	24173735	24174474	355
chr10.fa	24518726	24519348	279
chr10.fa	25451155	25451987	346
chr10.fa	25459330	25460082	371
chr10.fa	27107889	27108388	178
chr10.fa	28227749	28228433	395
chr10.fa	29122155	29122840	354
chr10.fa	29123946	29124561	287
chr10.fa	30477684	30478411	394
chr10.fa	31432525	31433153	276
chr10.fa	31863507	31863925	179
chr10.fa	32602035	32602643	367
chr10.fa	32982277	32982828	232
chr10.fa	33482455	33483588	836
chr10.fa	33697857	33698484	278
chr10.fa	33881699	33882182	234
chr10.fa	33891043	33891817	426
chr10.fa	34188394	34189088	319
chr10.fa	34441286	34441877	302
chr10.fa	34484130	34485023	395
chr10.fa	34703980	34704863	531
chr10.fa	34758357	34758887	197
chr10.fa	34808883	34809416	340
chr10.fa	34914901	34915621	357
chr10.fa	35979267	35979972	363
chr10.fa	36072134	36072688	295
chr10.fa	36404158	36404747	294
chr10.fa	36435718	36436449	228
chr10.fa	36461995	36462711	369
chr10.fa	36564701	36565393	295
chr10.fa	38130125	38130836	349
chr10.fa	43682555	43683135	291
chr10.fa	45152364	45152918	261
chr10.fa	45168833	45169560	370
chr10.fa	45192479	45193080	276
chr10.fa	45496800	45497688	575
chr10.fa	46990428	46991028	358
chr10.fa	47101085	47102199	392
chr10.fa	47105827	47106508	396
chr10.fa	47131410	47132834	802
chr10.fa	49726195	49726728	249
chr10.fa	49963859	49964496	352
chr10.fa	50712446	50713541	801
chr10.fa	51767488	51767968	183
chr10.fa	53125719	53126545	630
chr10.fa	53127306	53128005	351
chr10.fa	53896585	53897332	421
chr10.fa	54181245	54182018	372
chr10.fa	55163462	55163990	218
chr10.fa	56980909	56981626	299
chr10.fa	57899029	57899777	316
chr10.fa	58105872	58106372	287
chr10.fa	58143470	58144064	333
chr10.fa	58717787	58718556	375
chr10.fa	59519399	59519968	315
chr10.fa	59608614	59609387	398
chr10.fa	59757591	59758061	174
chr10.fa	60227483	60228840	1039
chr10.fa	60268885	60269780	643
chr10.fa	60398677	60399239	313
chr10.fa	61060004	61060716	346
chr10.fa	61213886	61214659	400
chr10.fa	61346037	61346722	347
chr10.fa	61801851	61802525	272
chr10.fa	61935004	61935828	274
chr10.fa	62027410	62028065	329
chr10.fa	62128615	62129904	858
chr10.fa	62240559	62241315	384
chr10.fa	62256881	62257676	366
chr10.fa	62485875	62486488	358
chr10.fa	62727083	62727556	165
chr10.fa	62884232	62884983	408
chr10.fa	63054054	63054725	323
chr10.fa	63492136	63493484	519
chr10.fa	63696993	63697968	373
chr10.fa	63776694	63777115	174
chr10.fa	64962271	64963051	348
chr10.fa	65024394	65024996	356
chr10.fa	65424088	65424573	172
chr10.fa	65441626	65442634	607
chr10.fa	65869164	65869715	214
chr10.fa	66333200	66334635	420
chr10.fa	66627402	66628013	370
chr10.fa	67094472	67095604	791
chr10.fa	68110312	68110974	271
chr10.fa	68385744	68386423	308
chr10.fa	68423770	68424405	261
chr10.fa	68572558	68573203	312
chr10.fa	68620111	68620808	394
chr10.fa	68874543	68875122	368
chr10.fa	69716192	69717557	518
chr10.fa	70393687	70394742	344
chr10.fa	70631682	70632249	313
chr10.fa	71074696	71075322	262
chr10.fa	71951899	71952576	361
chr10.fa	73349692	73350443	337
chr10.fa	73857439	73858153	344
chr10.fa	73890032	73890697	326
chr10.fa	74008393	74009060	348
chr10.fa	74014802	74015378	226
chr10.fa	75346149	75346989	427
chr10.fa	76014349	76014832	259
chr10.fa	76635477	76636157	372
chr10.fa	76720184	76720914	359
chr10.fa	76781475	76782359	617
chr10.fa	76887221	76887990	373
chr10.fa	77364840	77365377	266
chr10.fa	77492904	77493553	306
chr10.fa	77793084	77793748	336
chr10.fa	77810966	77811707	403
chr10.fa	79065315	79066034	305
chr10.fa	79257843	79259095	360
chr10.fa	79647074	79647740	351
chr10.fa	79769869	79770516	313
chr10.fa	80241482	80242519	436
chr10.fa	80349132	80349906	370
chr10.fa	80489516	80490147	296
chr10.fa	82251299	82251734	279
chr10.fa	82610038	82610689	370
chr10.fa	82800539	82801307	332
chr10.fa	83029579	83030426	491
chr10.fa	84954752	84955146	254
chr10.fa	86302722	86303275	297
chr10.fa	86392546	86393187	303
chr10.fa	86769475	86769950	158
chr10.fa	87341081	87341837	336
chr10.fa	88664061	88665081	588
chr10.fa	88852298	88853028	278
chr10.fa	89407563	89408307	366
chr10.fa	90106186	90106793	324
chr10.fa	90132850	90133492	289
chr10.fa	90248669	90249522	370
chr10.fa	90300722	90301576	360
chr10.fa	90742773	90744118	387
chr10.fa	90835995	90836650	328
chr10.fa	91262314	91263112	437
chr10.fa	92677218	92677988	407
chr10.fa	92783159	92783658	177
chr10.fa	93013559	93014619	710
chr10.fa	93368233	93368865	246
chr10.fa	94952661	94953117	228
chr10.fa	95504659	95505273	267
chr10.fa	95522767	95523351	302
chr10.fa	95557487	95558297	370
chr10.fa	95741890	95742541	294
chr10.fa	95764734	95765451	382
chr10.fa	95835631	95836221	327
chr10.fa	98141322	98141859	380
chr10.fa	98291960	98292713	427
chr10.fa	98327948	98328727	429
chr10.fa	98430541	98431129	254
chr10.fa	98478960	98479459	260
chr10.fa	100839848	100840511	347
chr10.fa	101098524	101099256	373
chr10.fa	101362591	101363154	304
chr10.fa	101571807	101572365	358
chr10.fa	102851541	102852189	329
chr10.fa	105711478	105712265	326
chr10.fa	105778062	105778731	350
chr10.fa	106037261	106038054	423
chr10.fa	106047987	106048719	368
chr10.fa	106091105	106091757	408
chr10.fa	106128114	106128645	201
chr10.fa	106581678	106582580	325
chr10.fa	110481422	110482201	436
chr10.fa	111331126	111331673	377
chr10.fa	111762290	111763647	366
chr10.fa	112282304	112282889	352
chr10.fa	112896670	112897672	650
chr10.fa	113150109	113150768	306
chr10.fa	113339115	113340058	593
chr10.fa	113341030	113341691	342
chr10.fa	113545475	113546611	382
chr10.fa	113547482	113548133	332
chr10.fa	113549220	113550178	567
chr10.fa	113570027	113570540	317
chr10.fa	114092142	114092710	321
chr10.fa	114121929	114122661	442
chr10.fa	114397622	114398265	281
chr10.fa	114538821	114539525	340
chr10.fa	115525807	115526509	346
chr10.fa	115718603	115719279	431
chr10.fa	117201589	117202194	243
chr10.fa	117858495	117859167	358
chr10.fa	118312844	118313331	165
chr10.fa	120218491	120219050	282
chr10.fa	121702385	121702962	253
chr10.fa	122489025	122489537	164
chr10.fa	123348986	123349564	296
chr10.fa	123594891	123595412	228
chr10.fa	123880573	123881049	146
chr10.fa	124900219	124900580	215
chr10.fa	124986708	124987762	818
chr10.fa	126113987	126114524	324
chr10.fa	126415932	126416450	153
chr10.fa	126601645	126602221	311
chr10.fa	127280197	127280984	414
chr10.fa	127321888	127322631	343
chr10.fa	127372259	127372876	321
chr10.fa	127383353	127384050	356
chr10.fa	128247278	128248055	358
chr10.fa	128269396	128269991	294
chr10.fa	128842384	128842986	282
chr10.fa	128956137	128956794	286
chr10.fa	129907783	129908849	352
chr10.fa	131106395	131107129	297
chr10.fa	131300223	131300882	351
chr10.fa	131420650	131421232	252
chr10.fa	131879946	131880552	363
chr10.fa	132262158	132262700	314
chr10.fa	132927613	132928266	317
chr10.fa	134882619	134883045	254
chr11.fa	2463750	2464334	253
chr11.fa	4610133	4610865	414
chr11.fa	6273443	6273868	234
chr11.fa	6697331	6698093	405
chr11.fa	7554321	7554930	313
chr11.fa	7556409	7557087	345
chr11.fa	7559771	7560495	382
chr11.fa	7643385	7644473	822
chr11.fa	7656711	7657574	470
chr11.fa	8550106	8550615	336
chr11.fa	8745913	8746625	386
chr11.fa	9078615	9079159	195
chr11.fa	9128539	9129277	356
chr11.fa	9548971	9549946	375
chr11.fa	10087713	10088445	328
chr11.fa	10108719	10109288	184
chr11.fa	10244271	10244862	363
chr11.fa	10312980	10313521	303
chr11.fa	10691508	10691967	332
chr11.fa	11605447	11606129	462
chr11.fa	11644240	11644937	331
chr11.fa	12269722	12270380	334
chr11.fa	12442991	12443615	327
chr11.fa	12874953	12875840	350
chr11.fa	13018596	13019340	319
chr11.fa	13292475	13292992	314
chr11.fa	15381241	15382539	939
chr11.fa	15515401	15516014	268
chr11.fa	15553834	15554652	339
chr11.fa	15627420	15628311	554
chr11.fa	15639841	15640804	377
chr11.fa	15690048	15690818	389
chr11.fa	15991919	15992688	369
chr11.fa	16247530	16248241	391
chr11.fa	16509118	16509808	360
chr11.fa	18092563	18093299	480
chr11.fa	19581872	19582407	275
chr11.fa	19629068	19629561	303
chr11.fa	20532214	20532928	358
chr11.fa	21389989	21390697	450
chr11.fa	22944625	22945727	612
chr11.fa	22968048	22968668	322
chr11.fa	23046402	23046977	294
chr11.fa	23548710	23549313	310
chr11.fa	24449416	24450455	854
chr11.fa	24752941	24753674	350
chr11.fa	25411930	25412686	401
chr11.fa	25788177	25788870	255
chr11.fa	26011382	26012078	386
chr11.fa	26038805	26040333	326
chr11.fa	26240681	26241880	842
chr11.fa	26931995	26932685	389
chr11.fa	27073086	27073785	306
chr11.fa	27140665	27141239	236
chr11.fa	27198690	27199344	330
chr11.fa	27226636	27227323	349
chr11.fa	27737602	27738267	294
chr11.fa	27894806	27895601	397
chr11.fa	28504929	28505685	468
chr11.fa	30391658	30392244	253
chr11.fa	31012080	31013019	240
chr11.fa	32326099	32326669	232
chr11.fa	32350973	32351355	150
chr11.fa	33068659	33069412	226
chr11.fa	33818177	33818669	192
chr11.fa	34653420	34654227	400
chr11.fa	34689494	34690316	415
chr11.fa	34692435	34693098	359
chr11.fa	34932597	34933183	225
chr11.fa	35083061	35083844	202
chr11.fa	35359496	35359914	199
chr11.fa	35412376	35413037	341
chr11.fa	35448188	35448765	336
chr11.fa	36073426	36074104	359
chr11.fa	36486082	36486866	418
chr11.fa	36489404	36490026	245
chr11.fa	36651935	36652566	280
chr11.fa	36704287	36704998	390
chr11.fa	37229490	37230098	300
chr11.fa	37327561	37328836	853
chr11.fa	39729224	39729770	231
chr11.fa	39753479	39754136	248
chr11.fa	41315947	41316809	345
chr11.fa	41800774	41801526	376
chr11.fa	41802695	41803822	562
chr11.fa	42005482	42006081	290
chr11.fa	42046756	42047484	367
chr11.fa	42520469	42521106	209
chr11.fa	42593890	42594443	285
chr11.fa	42777994	42778731	370
chr11.fa	42787756	42789517	946
chr11.fa	42865495	42865960	220
chr11.fa	43671349	43672145	365
chr11.fa	44163200	44163895	292
chr11.fa	46289371	46289849	294
chr11.fa	48063264	48064402	369
chr11.fa	48077112	48077881	418
chr11.fa	49498998	49499644	322
chr11.fa	56300541	56301447	246
chr11.fa	56869123	56869923	342
chr11.fa	56928655	56929386	374
chr11.fa	57270263	57270862	296
chr11.fa	58693608	58694357	352
chr11.fa	58792351	58793454	319
chr11.fa	59837295	59837962	272
chr11.fa	59865599	59866360	332
chr11.fa	60660913	60661316	121
chr11.fa	60925923	60926703	400
chr11.fa	61192639	61193363	366
chr11.fa	61947363	61948113	375
chr11.fa	62275619	62276527	323
chr11.fa	62355047	62355771	358
chr11.fa	63008023	63008872	352
chr11.fa	63013303	63014008	398
chr11.fa	63398137	63400781	918
chr11.fa	63401950	63404044	247
chr11.fa	63996379	63996942	196
chr11.fa	65234921	65235950	384
chr11.fa	65956279	65957897	702
chr11.fa	66555071	66557569	1951
chr11.fa	66569229	66569628	142
chr11.fa	66693403	66694370	401
chr11.fa	66698724	66699457	362
chr11.fa	67280344	67280936	219
chr11.fa	67349437	67350513	687
chr11.fa	67404763	67405512	373
chr11.fa	67848838	67850680	1420
chr11.fa	68235446	68236161	346
chr11.fa	68304796	68306086	876
chr11.fa	68419216	68419736	182
chr11.fa	68873355	68874352	352
chr11.fa	68985189	68985763	324
chr11.fa	70823739	70824578	575
chr11.fa	72654503	72655107	387
chr11.fa	72758462	72759185	381
chr11.fa	73231290	73231879	271
chr11.fa	73707386	73708130	312
chr11.fa	73790701	73791422	362
chr11.fa	73797261	73797972	357
chr11.fa	74088578	74089297	367
chr11.fa	74694739	74695631	561
chr11.fa	75348123	75348576	285
chr11.fa	75353252	75353902	415
chr11.fa	75429667	75430310	299
chr11.fa	75450624	75451347	361
chr11.fa	76512661	76513213	356
chr11.fa	76747255	76747992	361
chr11.fa	76771936	76772724	382
chr11.fa	76947349	76948490	712
chr11.fa	77811129	77811820	421
chr11.fa	78664768	78665961	698
chr11.fa	79181197	79181750	364
chr11.fa	79577492	79578026	231
chr11.fa	80468963	80470596	327
chr11.fa	80493547	80494098	296
chr11.fa	81679123	81679973	419
chr11.fa	81716682	81717759	850
chr11.fa	81945842	81946604	385
chr11.fa	82285143	82286011	374
chr11.fa	82707973	82708742	364
chr11.fa	82850202	82851041	414
chr11.fa	83014186	83014795	318
chr11.fa	83099748	83100554	452
chr11.fa	83121800	83122486	323
chr11.fa	83489167	83489933	375
chr11.fa	83495200	83496166	596
chr11.fa	84078766	84080247	985
chr11.fa	84319525	84320295	360
chr11.fa	84577746	84578455	344
chr11.fa	85345667	85346336	356
chr11.fa	85763521	85764387	532
chr11.fa	85772556	85773201	247
chr11.fa	85773669	85774181	250
chr11.fa	86410291	86410940	333
chr11.fa	86417076	86418332	388
chr11.fa	86652994	86653807	442
chr11.fa	86716259	86717538	214
chr11.fa	86905170	86905718	358
chr11.fa	88880346	88880835	279
chr11.fa	89418130	89418633	265
chr11.fa	90191248	90192604	937
chr11.fa	91129786	91130608	411
chr11.fa	91341638	91342437	408
chr11.fa	91679547	91680249	412
chr11.fa	91821583	91822210	280
chr11.fa	92502157	92502736	320
chr11.fa	92922445	92923494	396
chr11.fa	92961954	92962777	405
chr11.fa	92969799	92970913	427
chr11.fa	92991399	92992132	394
chr11.fa	93089232	93090342	681
chr11.fa	93378665	93379333	356
chr11.fa	93381005	93381762	342
chr11.fa	93384096	93384855	345
chr11.fa	94441561	94442458	505
chr11.fa	94527155	94527905	385
chr11.fa	94578605	94579386	422
chr11.fa	94820247	94820991	337
chr11.fa	95081858	95082664	388
chr11.fa	95270813	95271353	260
chr11.fa	95380143	95381166	548
chr11.fa	95385046	95385856	408
chr11.fa	95878219	95878942	398
chr11.fa	95926368	95927492	275
chr11.fa	95952977	95953960	282
chr11.fa	95974493	95975171	331
chr11.fa	96084543	96085199	356
chr11.fa	96117184	96117899	355
chr11.fa	97945410	97946061	342
chr11.fa	98101990	98103040	330
chr11.fa	98696860	98697521	262
chr11.fa	99659050	99659642	368
chr11.fa	99949966	99950671	340
chr11.fa	100503473	100504256	341
chr11.fa	100786944	100787668	330
chr11.fa	100990012	100990742	337
chr11.fa	101896871	101897614	348
chr11.fa	102468809	102469454	311
chr11.fa	102500096	102500973	706
chr11.fa	105571645	105572300	406
chr11.fa	105998254	105999214	284
chr11.fa	106008368	106008954	325
chr11.fa	106296581	106297278	300
chr11.fa	106405595	106406175	247
chr11.fa	106876524	106877367	479
chr11.fa	107032233	107032958	344
chr11.fa	107338298	107339070	379
chr11.fa	107696452	107697167	365
chr11.fa	107701231	107702215	652
chr11.fa	107963909	107964695	367
chr11.fa	108477192	108478149	403
chr11.fa	109521903	109522656	357
chr11.fa	109638213	109638877	357
chr11.fa	110078101	110078712	329
chr11.fa	110175879	110176993	419
chr11.fa	110645932	110646571	339
chr11.fa	110702664	110704058	1000
chr11.fa	111007826	111009295	1011
chr11.fa	111175578	111177108	811
chr11.fa	111205202	111205920	408
chr11.fa	112343156	112343629	314
chr11.fa	113210402	113211323	434
chr11.fa	113911405	113912039	352
chr11.fa	113981559	113982205	313
chr11.fa	113992302	113993443	348
chr11.fa	114000581	114001221	279
chr11.fa	114030497	114031335	437
chr11.fa	114033313	114034412	419
chr11.fa	114034462	114035233	377
chr11.fa	114049541	114050666	653
chr11.fa	114186317	114187160	528
chr11.fa	114303650	114304873	649
chr11.fa	114348787	114349289	216
chr11.fa	114707585	114708370	361
chr11.fa	115090976	115091674	366
chr11.fa	115134678	115135363	359
chr11.fa	115286538	115287506	681
chr11.fa	115291179	115291789	292
chr11.fa	115791818	115792497	218
chr11.fa	115899110	115899868	383
chr11.fa	115939902	115940741	401
chr11.fa	115945914	115946703	511
chr11.fa	116330183	116330913	379
chr11.fa	116816945	116817595	391
chr11.fa	116941781	116942635	467
chr11.fa	117010239	117010673	233
chr11.fa	117685326	117685893	317
chr11.fa	117912726	117913257	147
chr11.fa	120393682	120394268	291
chr11.fa	120396294	120396959	384
chr11.fa	120519336	120519935	229
chr11.fa	120911539	120912307	442
chr11.fa	121002628	121003434	327
chr11.fa	121139242	121140306	665
chr11.fa	121170831	121171573	380
chr11.fa	121346964	121347550	262
chr11.fa	122442275	122442672	177
chr11.fa	123525960	123526487	316
chr11.fa	124752289	124752893	286
chr11.fa	124800167	124800895	274
chr11.fa	125144140	125144784	311
chr11.fa	125762763	125763482	351
chr11.fa	125941828	125942583	388
chr11.fa	126084382	126085202	242
chr11.fa	126101451	126102327	482
chr11.fa	126245611	126246257	235
chr11.fa	126413919	126415372	405
chr11.fa	126594979	126595426	235
chr11.fa	126813009	126813821	375
chr11.fa	126819544	126820144	256
chr11.fa	127911954	127912601	315
chr11.fa	128037185	128037980	466
chr11.fa	128323415	128324270	470
chr11.fa	128339581	128340235	344
chr11.fa	128477503	128478261	468
chr11.fa	128751087	128751755	305
chr11.fa	128925012	128925631	320
chr11.fa	129188878	129189656	394
chr11.fa	129326165	129326575	243
chr11.fa	129408083	129408728	310
chr11.fa	129686947	129687749	407
chr11.fa	129721479	129722920	523
chr11.fa	129895197	129895814	235
chr11.fa	129972697	129973368	333
chr11.fa	130508430	130509089	346
chr11.fa	130523568	130524576	778
chr11.fa	130639543	130640280	334
chr11.fa	131275601	131276720	638
chr11.fa	131285428	131286268	413
chr11.fa	132263274	132264058	471
chr11.fa	132369384	132370023	365
chr11.fa	132574495	132575347	487
chr11.fa	133253206	133254088	475
chr11.fa	133400364	133400949	250
chr11.fa	134225406	134225962	352
chr11.fa	134367384	134367951	259
chr11.fa	134397136	134397813	329
chr12.fa	937951	939278	841
chr12.fa	1159295	1159802	182
chr12.fa	1325881	1327108	637
chr12.fa	1329144	1330326	345
chr12.fa	1758367	1759073	346
chr12.fa	2045435	2046193	374
chr12.fa	2862875	2863950	752
chr12.fa	3178234	3179619	678
chr12.fa	3857256	3857963	325
chr12.fa	3900941	3901498	200
chr12.fa	3960856	3961429	279
chr12.fa	4615439	4616158	350
chr12.fa	4966625	4967205	219
chr12.fa	6129998	6130654	300
chr12.fa	6376100	6376845	354
chr12.fa	6539604	6540441	560
chr12.fa	7611842	7612627	465
chr12.fa	8059611	8060135	245
chr12.fa	8085476	8086203	332
chr12.fa	8143498	8143980	142
chr12.fa	8503606	8504048	160
chr12.fa	10768079	10769316	543
chr12.fa	10776098	10776747	366
chr12.fa	10805939	10806546	293
chr12.fa	10869597	10870586	435
chr12.fa	11335487	11336034	244
chr12.fa	11776333	11776920	201
chr12.fa	11836791	11837914	321
chr12.fa	12038441	12039229	421
chr12.fa	12320645	12321316	326
chr12.fa	12932261	12933049	425
chr12.fa	13025043	13025859	452
chr12.fa	13469124	13469849	358
chr12.fa	14573675	14574359	349
chr12.fa	14804261	14804818	249
chr12.fa	15397085	15397786	388
chr12.fa	15427477	15428085	331
chr12.fa	15780404	15780931	334
chr12.fa	15882440	15883166	355
chr12.fa	15972518	15973447	642
chr12.fa	16137059	16138308	526
chr12.fa	16588762	16589658	446
chr12.fa	17215229	17215911	345
chr12.fa	17346883	17347595	417
chr12.fa	19948538	19949177	238
chr12.fa	20853503	20854557	671
chr12.fa	21153851	21154492	314
chr12.fa	21503827	21504448	284
chr12.fa	21596909	21597525	389
chr12.fa	22321705	22322447	366
chr12.fa	23212627	23213738	626
chr12.fa	25495581	25496168	245
chr12.fa	25501218	25501913	319
chr12.fa	25824531	25825425	548
chr12.fa	26121338	26122761	346
chr12.fa	26406614	26407296	261
chr12.fa	26581819	26582527	354
chr12.fa	26876360	26877102	359
chr12.fa	26948854	26949409	203
chr12.fa	27023189	27024275	684
chr12.fa	27229814	27230927	479
chr12.fa	27691871	27692727	417
chr12.fa	27803284	27803920	360
chr12.fa	28059334	28060028	378
chr12.fa	28384005	28384720	359
chr12.fa	28429134	28429854	357
chr12.fa	28431157	28432082	455
chr12.fa	29716389	29716988	289
chr12.fa	29878688	29880177	1143
chr12.fa	29887470	29888216	378
chr12.fa	30082027	30083005	440
chr12.fa	30286612	30287266	369
chr12.fa	30466237	30466879	383
chr12.fa	30589804	30590525	358
chr12.fa	31612892	31613469	285
chr12.fa	31644218	31644925	359
chr12.fa	31803691	31804387	373
chr12.fa	32420820	32421541	332
chr12.fa	32424051	32424827	352
chr12.fa	32610131	32610999	290
chr12.fa	32833086	32833785	353
chr12.fa	33734487	33735185	370
chr12.fa	38949215	38951220	349
chr12.fa	39004472	39005228	314
chr12.fa	39392583	39393828	352
chr12.fa	39483082	39483750	299
chr12.fa	39632147	39632810	336
chr12.fa	40257651	40258469	332
chr12.fa	41437940	41438470	246
chr12.fa	41454651	41455558	518
chr12.fa	42405759	42406391	290
chr12.fa	42968563	42969248	345
chr12.fa	42987610	42988263	349
chr12.fa	43258936	43260084	411
chr12.fa	43309044	43309861	402
chr12.fa	43315813	43316915	250
chr12.fa	44164091	44164736	276
chr12.fa	45525571	45526393	382
chr12.fa	45795709	45796506	389
chr12.fa	46137027	46137799	385
chr12.fa	46543544	46544505	345
chr12.fa	46652792	46653494	262
chr12.fa	46839077	46840264	391
chr12.fa	46887424	46888663	450
chr12.fa	47186556	47187205	387
chr12.fa	47426434	47427484	801
chr12.fa	48182335	48183023	372
chr12.fa	50581797	50582496	368
chr12.fa	51017096	51018141	245
chr12.fa	51106994	51107552	268
chr12.fa	51116095	51116660	266
chr12.fa	51540286	51540943	360
chr12.fa	52520014	52521202	386
chr12.fa	53208159	53208621	298
chr12.fa	54294144	54294847	370
chr12.fa	54410195	54410955	354
chr12.fa	54837902	54838559	269
chr12.fa	54849756	54850508	327
chr12.fa	55285646	55286389	475
chr12.fa	56302842	56303551	253
chr12.fa	56609861	56610433	186
chr12.fa	57152876	57153913	485
chr12.fa	57671953	57672800	487
chr12.fa	57716958	57717807	483
chr12.fa	58386752	58387731	376
chr12.fa	59003246	59003921	392
chr12.fa	59220779	59221519	383
chr12.fa	59424005	59424699	398
chr12.fa	61098055	61098972	501
chr12.fa	61103768	61104633	480
chr12.fa	61107986	61108808	493
chr12.fa	61978516	61979243	372
chr12.fa	62900505	62901245	376
chr12.fa	63350980	63351835	422
chr12.fa	63432043	63432837	427
chr12.fa	64822560	64823224	356
chr12.fa	64983706	64984582	468
chr12.fa	64987093	64987657	298
chr12.fa	64993844	64994643	376
chr12.fa	65027649	65028262	288
chr12.fa	65287753	65288315	275
chr12.fa	65288636	65289341	350
chr12.fa	65360496	65361270	355
chr12.fa	65494410	65495068	314
chr12.fa	65713231	65713997	394
chr12.fa	65961611	65962242	266
chr12.fa	66024161	66024951	366
chr12.fa	66092833	66093426	254
chr12.fa	66965375	66965951	312
chr12.fa	67024938	67025505	199
chr12.fa	67428865	67429607	397
chr12.fa	67433970	67434789	326
chr12.fa	67890242	67891039	400
chr12.fa	67908786	67909415	336
chr12.fa	67934118	67934740	345
chr12.fa	69671578	69672222	348
chr12.fa	69739325	69740031	432
chr12.fa	70097019	70097602	229
chr12.fa	70234016	70235215	662
chr12.fa	70465793	70466616	299
chr12.fa	70793671	70794563	448
chr12.fa	70967898	70968666	363
chr12.fa	71189218	71189757	362
chr12.fa	71556693	71557530	456
chr12.fa	71571757	71572482	412
chr12.fa	72180091	72181260	804
chr12.fa	72318834	72319931	385
chr12.fa	73447433	73448283	438
chr12.fa	73537404	73538117	356
chr12.fa	73777312	73778231	369
chr12.fa	74358298	74359461	404
chr12.fa	74710702	74711643	573
chr12.fa	75004193	75005068	492
chr12.fa	75017654	75018649	513
chr12.fa	75374095	75375899	553
chr12.fa	75522714	75523694	511
chr12.fa	75882929	75883502	289
chr12.fa	75886170	75886965	398
chr12.fa	76510648	76511353	324
chr12.fa	76813560	76814563	590
chr12.fa	76833358	76834116	392
chr12.fa	77309276	77310119	456
chr12.fa	77336741	77337589	402
chr12.fa	77543587	77544247	355
chr12.fa	77556682	77557389	291
chr12.fa	77738364	77739203	305
chr12.fa	78392009	78392771	371
chr12.fa	78460646	78461357	372
chr12.fa	78488853	78489562	369
chr12.fa	79193227	79193941	363
chr12.fa	79487347	79488153	424
chr12.fa	79556823	79557368	258
chr12.fa	80355009	80355940	480
chr12.fa	80583685	80584238	292
chr12.fa	80713703	80714509	437
chr12.fa	80949998	80950734	384
chr12.fa	80978864	80979522	335
chr12.fa	81295259	81296024	438
chr12.fa	81536723	81537401	325
chr12.fa	81540077	81541200	738
chr12.fa	81577165	81577958	396
chr12.fa	81775619	81776283	307
chr12.fa	81965930	81966709	451
chr12.fa	81994335	81994959	335
chr12.fa	83139355	83140070	371
chr12.fa	83149511	83150284	405
chr12.fa	83183247	83183970	371
chr12.fa	83324742	83325757	377
chr12.fa	84019512	84020088	291
chr12.fa	84198702	84199439	398
chr12.fa	84199496	84200293	364
chr12.fa	84205452	84206069	316
chr12.fa	85424449	85425232	458
chr12.fa	86443757	86444312	233
chr12.fa	88660491	88662041	486
chr12.fa	88916554	88917205	357
chr12.fa	89114449	89115166	326
chr12.fa	89143050	89143679	352
chr12.fa	89599165	89599833	378
chr12.fa	89770454	89771210	372
chr12.fa	89783335	89784439	708
chr12.fa	90025713	90027124	1050
chr12.fa	90175542	90176269	365
chr12.fa	90256689	90257246	334
chr12.fa	90420715	90421348	355
chr12.fa	90560356	90561068	359
chr12.fa	91070945	91071719	405
chr12.fa	91251953	91252456	192
chr12.fa	91271358	91272073	356
chr12.fa	91782331	91783110	379
chr12.fa	92111939	92112676	378
chr12.fa	92424323	92424916	302
chr12.fa	93357443	93357901	274
chr12.fa	93382278	93382999	370
chr12.fa	93488680	93489146	121
chr12.fa	93905505	93906120	251
chr12.fa	94207563	94208498	410
chr12.fa	94546328	94547033	350
chr12.fa	94985559	94986361	412
chr12.fa	95283110	95284013	386
chr12.fa	95496636	95497438	383
chr12.fa	96020603	96021292	321
chr12.fa	96111188	96112261	684
chr12.fa	96129237	96129871	292
chr12.fa	97552943	97553755	388
chr12.fa	97666514	97667242	370
chr12.fa	97961325	97963171	1313
chr12.fa	98250483	98251169	368
chr12.fa	98742175	98743012	364
chr12.fa	99094789	99095476	351
chr12.fa	99270994	99271849	364
chr12.fa	99947084	99947756	342
chr12.fa	100052233	100052958	370
chr12.fa	100092994	100093671	344
chr12.fa	100125740	100126449	336
chr12.fa	100588865	100589516	320
chr12.fa	100995206	100995920	367
chr12.fa	101368316	101369016	368
chr12.fa	101491794	101492502	393
chr12.fa	101681174	101681846	372
chr12.fa	101920102	101920816	432
chr12.fa	102009658	102010694	393
chr12.fa	102373838	102374416	279
chr12.fa	102425465	102426162	359
chr12.fa	102736259	102736885	306
chr12.fa	102896703	102897302	320
chr12.fa	102897528	102898275	418
chr12.fa	103313441	103314779	846
chr12.fa	103766636	103767669	361
chr12.fa	104244759	104245502	342
chr12.fa	104263771	104264642	473
chr12.fa	104612988	104614321	1065
chr12.fa	105018711	105019252	295
chr12.fa	106354000	106354577	340
chr12.fa	106428990	106429575	333
chr12.fa	107176264	107176934	332
chr12.fa	108961634	108962267	353
chr12.fa	110119565	110120634	801
chr12.fa	111504972	111505847	579
chr12.fa	111514445	111515271	446
chr12.fa	111995548	111996287	316
chr12.fa	111997837	111998524	296
chr12.fa	112254656	112255334	324
chr12.fa	112743317	112744292	593
chr12.fa	114857335	114857986	335
chr12.fa	115093764	115094782	376
chr12.fa	115348893	115349527	353
chr12.fa	115351881	115352584	353
chr12.fa	115762674	115763471	530
chr12.fa	115934670	115935375	289
chr12.fa	116255017	116255748	358
chr12.fa	116267592	116268935	368
chr12.fa	116947169	116947797	275
chr12.fa	117074199	117075323	698
chr12.fa	117475986	117476662	288
chr12.fa	117945172	117945959	399
chr12.fa	117956471	117957206	362
chr12.fa	117959182	117960058	452
chr12.fa	117965057	117965861	331
chr12.fa	118259120	118260014	370
chr12.fa	118779816	118780665	340
chr12.fa	118794923	118795741	379
chr12.fa	119005180	119006935	1009
chr12.fa	120367849	120368589	399
chr12.fa	121737370	121738459	685
chr12.fa	122395830	122396519	366
chr12.fa	122402928	122403708	546
chr12.fa	122897387	122898094	301
chr12.fa	124171004	124171731	374
chr12.fa	124174496	124175353	310
chr12.fa	124615094	124615769	319
chr12.fa	124707237	124707794	244
chr12.fa	125205000	125205841	516
chr12.fa	125310047	125310613	306
chr12.fa	126392349	126393027	402
chr12.fa	130034902	130035551	351
chr12.fa	130883091	130883739	277
chr12.fa	131997733	131998385	299
chr13.fa	21405226	21405943	345
chr13.fa	21417474	21418536	661
chr13.fa	21946511	21947240	387
chr13.fa	22055320	22055960	254
chr13.fa	22286958	22287614	312
chr13.fa	22681512	22682233	374
chr13.fa	24296582	24297302	363
chr13.fa	24776148	24776898	398
chr13.fa	24777726	24778395	274
chr13.fa	26068057	26068888	388
chr13.fa	26068917	26069573	367
chr13.fa	26070376	26071256	499
chr13.fa	26552251	26552818	309
chr13.fa	26555096	26555792	314
chr13.fa	26607805	26608619	400
chr13.fa	27209690	27210162	289
chr13.fa	27242847	27243541	341
chr13.fa	28125305	28126189	555
chr13.fa	28175846	28176496	286
chr13.fa	28191721	28192398	345
chr13.fa	28539571	28540624	696
chr13.fa	29397088	29397703	356
chr13.fa	29400294	29401273	365
chr13.fa	30149058	30149705	313
chr13.fa	30384210	30385077	548
chr13.fa	30821711	30822305	280
chr13.fa	30912366	30913112	391
chr13.fa	31137051	31137675	280
chr13.fa	31246931	31247578	316
chr13.fa	31409533	31410122	297
chr13.fa	31530707	31531326	325
chr13.fa	32059680	32060382	364
chr13.fa	32520076	32520881	438
chr13.fa	32523137	32523577	271
chr13.fa	32622309	32623319	684
chr13.fa	32718113	32718739	346
chr13.fa	32827755	32828527	422
chr13.fa	33508185	33508976	371
chr13.fa	33619983	33621089	581
chr13.fa	33688040	33688597	217
chr13.fa	33770743	33771777	372
chr13.fa	33801900	33802436	283
chr13.fa	34319274	34320035	474
chr13.fa	34456767	34457509	371
chr13.fa	34897186	34897862	338
chr13.fa	34909566	34910337	338
chr13.fa	35282973	35283550	273
chr13.fa	35336578	35337237	317
chr13.fa	35776272	35777014	396
chr13.fa	35783588	35784850	359
chr13.fa	36538459	36539314	583
chr13.fa	36665775	36666432	334
chr13.fa	36720596	36721592	639
chr13.fa	36876286	36877135	361
chr13.fa	36881912	36882580	345
chr13.fa	36948160	36948700	223
chr13.fa	37226807	37227227	222
chr13.fa	37978122	37978853	378
chr13.fa	39210136	39211523	518
chr13.fa	39416469	39417166	372
chr13.fa	39816504	39817219	324
chr13.fa	40474255	40475094	378
chr13.fa	41549051	41549750	355
chr13.fa	42294619	42295408	463
chr13.fa	43127693	43128317	312
chr13.fa	43149911	43150619	350
chr13.fa	43498196	43498993	406
chr13.fa	44052144	44052811	353
chr13.fa	44119633	44120176	227
chr13.fa	44127395	44128050	369
chr13.fa	44792441	44793600	781
chr13.fa	44795788	44796284	247
chr13.fa	45423224	45424130	526
chr13.fa	45427555	45428253	385
chr13.fa	45428387	45429381	582
chr13.fa	45495847	45497142	970
chr13.fa	45642113	45642688	220
chr13.fa	45914321	45914953	277
chr13.fa	46110170	46110790	358
chr13.fa	46717099	46717897	445
chr13.fa	46787698	46788454	352
chr13.fa	48716507	48717018	181
chr13.fa	48965310	48965730	219
chr13.fa	49761662	49763493	405
chr13.fa	49973654	49974824	547
chr13.fa	50171209	50171898	377
chr13.fa	50432540	50433232	338
chr13.fa	50504625	50505140	208
chr13.fa	50723094	50723737	347
chr13.fa	50894242	50895080	341
chr13.fa	50940085	50941314	388
chr13.fa	51002065	51002919	496
chr13.fa	51608884	51609505	279
chr13.fa	51616551	51616935	195
chr13.fa	52093928	52094541	314
chr13.fa	52545521	52546074	236
chr13.fa	52608970	52609702	210
chr13.fa	52747356	52748067	363
chr13.fa	52826942	52827206	128
chr13.fa	52948393	52948989	336
chr13.fa	52967056	52967651	319
chr13.fa	53213465	53213966	208
chr13.fa	53334072	53334754	338
chr13.fa	53771229	53772153	521
chr13.fa	54136365	54137108	387
chr13.fa	54421538	54422329	356
chr13.fa	54481659	54482357	370
chr13.fa	59759694	59760400	427
chr13.fa	60260269	60260890	342
chr13.fa	61453159	61453872	332
chr13.fa	61702860	61703408	299
chr13.fa	62053159	62053822	337
chr13.fa	62523971	62524676	342
chr13.fa	63087640	63088488	452
chr13.fa	63295924	63296718	356
chr13.fa	63871374	63872138	382
chr13.fa	64128292	64128741	228
chr13.fa	64830156	64831416	939
chr13.fa	65033925	65034436	189
chr13.fa	66516952	66517629	320
chr13.fa	66746708	66747286	199
chr13.fa	69602895	69603568	339
chr13.fa	71061552	71062092	326
chr13.fa	73899780	73900266	203
chr13.fa	74241442	74242030	192
chr13.fa	74741707	74742802	203
chr13.fa	75465677	75466369	304
chr13.fa	75553726	75554396	308
chr13.fa	76410455	76411168	358
chr13.fa	76958132	76958824	383
chr13.fa	77039983	77040923	221
chr13.fa	77406283	77406890	352
chr13.fa	77407506	77408280	244
chr13.fa	77629145	77630566	384
chr13.fa	77664835	77665621	529
chr13.fa	77717532	77718286	359
chr13.fa	77741667	77742797	767
chr13.fa	77880557	77881182	348
chr13.fa	78197148	78197765	284
chr13.fa	78869152	78869746	269
chr13.fa	78946714	78947338	298
chr13.fa	78948290	78948960	343
chr13.fa	79352021	79352535	144
chr13.fa	80535147	80535728	356
chr13.fa	82448217	82448808	293
chr13.fa	82561869	82562593	272
chr13.fa	83044208	83044644	197
chr13.fa	85348099	85348755	188
chr13.fa	85821808	85822499	347
chr13.fa	85947207	85948101	524
chr13.fa	86086467	86087206	354
chr13.fa	86095561	86096381	360
chr13.fa	86261424	86262005	276
chr13.fa	86264503	86264996	230
chr13.fa	88841818	88842484	385
chr13.fa	89600597	89601363	382
chr13.fa	90632898	90633737	453
chr13.fa	90685594	90686200	292
chr13.fa	90808478	90809109	335
chr13.fa	90956760	90957767	336
chr13.fa	90984049	90984953	308
chr13.fa	91038000	91038871	625
chr13.fa	91184361	91185753	942
chr13.fa	91729240	91730204	616
chr13.fa	91892984	91894133	672
chr13.fa	92449851	92450588	378
chr13.fa	92686793	92687767	324
chr13.fa	92972413	92973087	400
chr13.fa	93221510	93222587	593
chr13.fa	93296158	93296821	328
chr13.fa	93301454	93302259	390
chr13.fa	93806710	93807506	438
chr13.fa	93852718	93853382	320
chr13.fa	93853962	93854928	385
chr13.fa	94344403	94344939	280
chr13.fa	94388940	94389712	409
chr13.fa	94775691	94776635	501
chr13.fa	95687885	95688412	224
chr13.fa	95696544	95697283	363
chr13.fa	95780065	95780872	379
chr13.fa	95870253	95870914	459
chr13.fa	96090492	96090887	225
chr13.fa	96212337	96212919	299
chr13.fa	96311689	96312474	220
chr13.fa	97500534	97501172	249
chr13.fa	97509777	97510454	322
chr13.fa	97577941	97578749	402
chr13.fa	99636230	99637002	363
chr13.fa	99992579	99993474	520
chr13.fa	100329262	100330371	731
chr13.fa	102573920	102574708	388
chr13.fa	103139992	103140652	302
chr13.fa	103155549	103156229	351
chr13.fa	103597611	103598333	366
chr13.fa	103600558	103601281	363
chr13.fa	104046903	104047767	351
chr13.fa	104676629	104677247	342
chr13.fa	104782832	104783782	401
chr13.fa	104823237	104824298	515
chr13.fa	105026701	105027276	307
chr13.fa	105097299	105097875	270
chr13.fa	106115128	106115930	361
chr13.fa	106115997	106116850	605
chr13.fa	106359100	106359564	344
chr13.fa	106448274	106449116	401
chr13.fa	106468734	106469919	367
chr13.fa	106748806	106749514	314
chr13.fa	107389269	107389863	323
chr13.fa	107610814	107611537	326
chr13.fa	107612296	107613131	472
chr13.fa	108395655	108396424	386
chr13.fa	108414037	108414701	349
chr13.fa	108614299	108615306	507
chr13.fa	108992630	108993697	340
chr13.fa	109207165	109207831	347
chr13.fa	109609514	109610187	362
chr13.fa	109632334	109633337	555
chr13.fa	110161404	110164867	667
chr13.fa	110222032	110224753	920
chr13.fa	110382542	110383590	544
chr13.fa	110635242	110640045	2118
chr13.fa	110666450	110669299	938
chr13.fa	110706526	110708598	1395
chr13.fa	111193319	111195360	474
chr13.fa	111248554	111250487	1306
chr13.fa	111428205	111430636	959
chr13.fa	111487566	111491463	2736
chr13.fa	111897717	111902586	2400
chr13.fa	112224590	112226836	1450
chr13.fa	112310315	112312161	857
chr13.fa	112666050	112666798	350
chr13.fa	113414725	113415308	193
chr14.fa	20635025	20635840	361
chr14.fa	20648264	20649057	445
chr14.fa	20934710	20935248	345
chr14.fa	22171449	22172043	295
chr14.fa	22763782	22764339	330
chr14.fa	25377866	25378585	341
chr14.fa	25423300	25423858	347
chr14.fa	25433618	25434297	398
chr14.fa	26503286	26503957	320
chr14.fa	26594100	26594658	290
chr14.fa	26702098	26702807	354
chr14.fa	26884815	26885532	318
chr14.fa	27277364	27278027	349
chr14.fa	27331841	27333082	887
chr14.fa	29140518	29141114	345
chr14.fa	29164270	29165038	449
chr14.fa	29345543	29346237	341
chr14.fa	29418639	29419295	332
chr14.fa	29421750	29422636	335
chr14.fa	29451235	29452068	451
chr14.fa	29709041	29709726	332
chr14.fa	30203437	30203855	197
chr14.fa	30271368	30271933	222
chr14.fa	31065715	31066396	364
chr14.fa	31560485	31561164	376
chr14.fa	32862152	32862898	385
chr14.fa	33117542	33118211	317
chr14.fa	33136889	33137579	290
chr14.fa	33687525	33688469	583
chr14.fa	34005626	34006337	344
chr14.fa	34173494	34174225	402
chr14.fa	34174584	34175387	406
chr14.fa	35848312	35848776	341
chr14.fa	36398227	36398811	354
chr14.fa	36677695	36678490	298
chr14.fa	37239865	37240903	770
chr14.fa	37798125	37799273	420
chr14.fa	37799520	37800179	334
chr14.fa	37812527	37813203	395
chr14.fa	37836711	37837387	352
chr14.fa	37838489	37839549	376
chr14.fa	37886724	37887852	543
chr14.fa	37905343	37906517	439
chr14.fa	38035754	38036652	400
chr14.fa	38712743	38713661	504
chr14.fa	38759781	38760378	235
chr14.fa	40641160	40641953	375
chr14.fa	41991117	41991606	143
chr14.fa	45587637	45588281	324
chr14.fa	49334946	49335523	325
chr14.fa	49747098	49747729	343
chr14.fa	49765579	49766182	253
chr14.fa	50108543	50109072	186
chr14.fa	50428396	50429811	885
chr14.fa	51229968	51230885	382
chr14.fa	52469880	52470995	399
chr14.fa	53012107	53012936	442
chr14.fa	53157502	53158236	397
chr14.fa	53386504	53387184	336
chr14.fa	55004155	55005224	457
chr14.fa	56120741	56121472	346
chr14.fa	56355704	56356522	451
chr14.fa	56523532	56524240	342
chr14.fa	57000072	57000762	317
chr14.fa	57127322	57127830	261
chr14.fa	57320848	57321586	427
chr14.fa	58058950	58059478	305
chr14.fa	58285006	58285805	430
chr14.fa	58437635	58438773	436
chr14.fa	58942967	58943446	248
chr14.fa	59588790	59589292	207
chr14.fa	60321326	60321906	294
chr14.fa	60402667	60403504	377
chr14.fa	60435551	60436622	633
chr14.fa	60528661	60529312	287
chr14.fa	61025870	61026335	221
chr14.fa	61896916	61897565	263
chr14.fa	62105232	62106205	667
chr14.fa	63267121	63267929	375
chr14.fa	63646241	63646672	151
chr14.fa	64143229	64144163	324
chr14.fa	64144499	64145144	270
chr14.fa	64149806	64150489	329
chr14.fa	64610954	64611657	363
chr14.fa	64898707	64899576	530
chr14.fa	64981660	64982323	413
chr14.fa	65077863	65078513	345
chr14.fa	65584891	65585513	349
chr14.fa	66143157	66143942	406
chr14.fa	66787641	66788260	268
chr14.fa	67838048	67838845	351
chr14.fa	68017698	68018346	322
chr14.fa	68165297	68165786	281
chr14.fa	68502348	68503063	312
chr14.fa	69016964	69017678	368
chr14.fa	69809395	69810272	353
chr14.fa	69855341	69855824	199
chr14.fa	70234422	70235079	356
chr14.fa	70388708	70389429	347
chr14.fa	70831006	70831903	491
chr14.fa	70832478	70833293	470
chr14.fa	70833368	70834134	567
chr14.fa	71421504	71422077	226
chr14.fa	71529416	71529960	277
chr14.fa	71629518	71630222	424
chr14.fa	71704113	71704812	334
chr14.fa	72117875	72118505	356
chr14.fa	72125837	72126463	280
chr14.fa	72425596	72426262	383
chr14.fa	72594810	72595621	377
chr14.fa	73571676	73572314	398
chr14.fa	73753478	73754073	350
chr14.fa	73898750	73899276	307
chr14.fa	74126963	74127776	444
chr14.fa	74411725	74412369	309
chr14.fa	75567169	75568608	408
chr14.fa	76002059	76002777	318
chr14.fa	76032597	76033100	223
chr14.fa	76183904	76184537	355
chr14.fa	76187945	76188524	238
chr14.fa	77371189	77371939	402
chr14.fa	79540624	79541468	360
chr14.fa	79543266	79543887	354
chr14.fa	79556132	79556825	291
chr14.fa	79791225	79791917	390
chr14.fa	79892582	79893228	352
chr14.fa	79991687	79992478	426
chr14.fa	79995922	79996655	390
chr14.fa	80469352	80470626	345
chr14.fa	80482873	80483572	381
chr14.fa	80520234	80521020	386
chr14.fa	80730907	80731587	338
chr14.fa	80743123	80743917	430
chr14.fa	81054309	81054917	385
chr14.fa	81414710	81415487	390
chr14.fa	81848691	81849700	349
chr14.fa	81866685	81867489	601
chr14.fa	81884629	81885304	339
chr14.fa	82003386	82004335	678
chr14.fa	82028136	82028709	373
chr14.fa	82703572	82704126	357
chr14.fa	82723591	82724322	384
chr14.fa	82780080	82780864	386
chr14.fa	82851189	82851907	312
chr14.fa	82853932	82854654	360
chr14.fa	82918353	82919075	383
chr14.fa	84908749	84909461	354
chr14.fa	85109724	85110371	290
chr14.fa	85672060	85673191	496
chr14.fa	85751324	85752000	326
chr14.fa	85811450	85812106	309
chr14.fa	85816796	85817546	402
chr14.fa	85823260	85824004	368
chr14.fa	85826712	85827688	712
chr14.fa	85967848	85968692	449
chr14.fa	86263420	86264131	355
chr14.fa	86337205	86337830	262
chr14.fa	86714194	86714829	268
chr14.fa	86776787	86777453	232
chr14.fa	86823341	86823928	240
chr14.fa	86842480	86843333	314
chr14.fa	87498414	87499125	368
chr14.fa	88883795	88884546	401
chr14.fa	88932010	88932653	301
chr14.fa	89519565	89520244	320
chr14.fa	89817675	89818454	437
chr14.fa	90038690	90040135	359
chr14.fa	90131560	90132134	329
chr14.fa	90503561	90504349	374
chr14.fa	91732164	91732773	310
chr14.fa	91734301	91734812	298
chr14.fa	91757148	91757860	335
chr14.fa	92012209	92013040	413
chr14.fa	92554792	92555413	231
chr14.fa	94367956	94368665	351
chr14.fa	94681444	94682159	418
chr14.fa	94805461	94805981	351
chr14.fa	95031016	95031546	303
chr14.fa	95102898	95103581	318
chr14.fa	95121412	95122064	301
chr14.fa	95607694	95608435	563
chr14.fa	96263644	96264248	393
chr14.fa	96353495	96354284	376
chr14.fa	96529888	96530288	172
chr14.fa	98770791	98771504	314
chr14.fa	99122762	99123297	210
chr14.fa	99692854	99693629	330
chr14.fa	100045313	100045927	345
chr14.fa	100433029	100433683	298
chr14.fa	101414455	101415104	310
chr14.fa	101971772	101972425	304
chr14.fa	103157801	103158589	338
chr14.fa	103608500	103609213	382
chr14.fa	103726312	103726885	232
chr14.fa	106715159	106715941	358
chr14.fa	107254310	107254957	301
chr15.fa	20480987	20481503	380
chr15.fa	20848422	20849248	412
chr15.fa	20877909	20878560	364
chr15.fa	21885094	21885571	358
chr15.fa	23648619	23649112	329
chr15.fa	23791123	23791909	392
chr15.fa	23844048	23844774	358
chr15.fa	26025576	26026134	298
chr15.fa	26874347	26874977	281
chr15.fa	27031104	27031675	191
chr15.fa	27152795	27153330	252
chr15.fa	27643534	27644275	402
chr15.fa	27875838	27876500	279
chr15.fa	30068977	30069586	336
chr15.fa	30145338	30146327	627
chr15.fa	31161624	31162305	323
chr15.fa	31391469	31392113	384
chr15.fa	31417230	31417697	276
chr15.fa	31627511	31628157	329
chr15.fa	32267841	32268423	351
chr15.fa	33115861	33116494	313
chr15.fa	33322363	33323142	394
chr15.fa	33526119	33526729	324
chr15.fa	33597041	33597671	344
chr15.fa	34295331	34295835	172
chr15.fa	34508461	34509183	368
chr15.fa	34905208	34905939	339
chr15.fa	35426291	35427033	368
chr15.fa	35600706	35601475	378
chr15.fa	35803113	35803807	350
chr15.fa	35923062	35923762	372
chr15.fa	35986027	35986567	250
chr15.fa	36712883	36713591	361
chr15.fa	36784912	36785873	250
chr15.fa	36790111	36790782	356
chr15.fa	38419386	38420095	339
chr15.fa	38479703	38480347	285
chr15.fa	38660934	38661700	426
chr15.fa	39187335	39188000	269
chr15.fa	39565797	39566857	640
chr15.fa	39652447	39653663	310
chr15.fa	39741822	39742452	339
chr15.fa	39746831	39747573	379
chr15.fa	39867290	39867950	329
chr15.fa	40182968	40183697	344
chr15.fa	40682041	40682618	369
chr15.fa	42562599	42563914	881
chr15.fa	43079003	43079604	381
chr15.fa	45679238	45680147	523
chr15.fa	46251107	46251714	241
chr15.fa	48192723	48193288	366
chr15.fa	48201013	48201718	340
chr15.fa	48308878	48309510	382
chr15.fa	48336966	48337633	319
chr15.fa	48755486	48756248	320
chr15.fa	48767524	48768471	545
chr15.fa	48772708	48774308	1143
chr15.fa	49172116	49173013	551
chr15.fa	49367654	49368387	419
chr15.fa	50298218	50299250	398
chr15.fa	50537200	50537763	264
chr15.fa	50793740	50794396	397
chr15.fa	51786483	51787161	337
chr15.fa	52216785	52217609	405
chr15.fa	52303590	52304335	421
chr15.fa	52313492	52314226	361
chr15.fa	52945720	52946335	252
chr15.fa	54389168	54389699	236
chr15.fa	55104663	55105431	457
chr15.fa	55236482	55237306	593
chr15.fa	55547920	55548563	317
chr15.fa	56275871	56276507	348
chr15.fa	57821021	57821670	271
chr15.fa	58026818	58027879	463
chr15.fa	58033039	58033801	460
chr15.fa	58330634	58331422	401
chr15.fa	58625077	58625760	318
chr15.fa	59780223	59780913	362
chr15.fa	59879152	59879805	350
chr15.fa	60151727	60152101	164
chr15.fa	60188683	60189504	362
chr15.fa	61014246	61014995	393
chr15.fa	61206007	61207074	356
chr15.fa	61491769	61492381	290
chr15.fa	61974692	61976115	1125
chr15.fa	62263835	62264318	194
chr15.fa	62677287	62677953	369
chr15.fa	62711076	62711643	215
chr15.fa	62805933	62806602	355
chr15.fa	62862219	62862922	302
chr15.fa	63191122	63191774	279
chr15.fa	63320517	63321162	315
chr15.fa	63345219	63345923	327
chr15.fa	63695685	63696357	344
chr15.fa	63766394	63767243	475
chr15.fa	64364509	64365516	645
chr15.fa	65277276	65277897	225
chr15.fa	65313712	65314374	303
chr15.fa	65596757	65598001	881
chr15.fa	66760102	66761008	331
chr15.fa	66823038	66823607	275
chr15.fa	66874515	66875128	283
chr15.fa	67797973	67798531	327
chr15.fa	68075587	68076260	299
chr15.fa	68334418	68335022	263
chr15.fa	68780495	68781077	337
chr15.fa	69079771	69080429	324
chr15.fa	69114209	69115039	337
chr15.fa	69759948	69760648	363
chr15.fa	69760764	69761569	365
chr15.fa	69767286	69767916	364
chr15.fa	69846377	69847358	385
chr15.fa	69853490	69855287	1133
chr15.fa	69884025	69884727	409
chr15.fa	69886601	69887520	530
chr15.fa	69896065	69897250	397
chr15.fa	70688850	70689525	365
chr15.fa	71371317	71372222	295
chr15.fa	71438169	71439637	1094
chr15.fa	71704314	71705013	352
chr15.fa	71902151	71902821	273
chr15.fa	72447413	72448161	348
chr15.fa	73025962	73026947	548
chr15.fa	74934315	74936353	1435
chr15.fa	76123980	76124710	327
chr15.fa	76257442	76258158	255
chr15.fa	76326213	76326959	369
chr15.fa	76441835	76442514	339
chr15.fa	76825234	76826075	377
chr15.fa	76864882	76865593	332
chr15.fa	76995739	76996564	454
chr15.fa	77786687	77787311	312
chr15.fa	77788250	77788897	306
chr15.fa	78553076	78553793	382
chr15.fa	78721561	78722299	485
chr15.fa	79156561	79157308	382
chr15.fa	80069952	80071295	927
chr15.fa	80996978	80997671	332
chr15.fa	81205639	81206457	396
chr15.fa	81380048	81380647	310
chr15.fa	81680480	81681581	378
chr15.fa	81783586	81784332	365
chr15.fa	82555548	82556256	350
chr15.fa	82560596	82561326	369
chr15.fa	82960315	82960847	312
chr15.fa	83587729	83588830	637
chr15.fa	84331938	84332613	295
chr15.fa	84599244	84600128	386
chr15.fa	84691086	84691848	399
chr15.fa	85398362	85399207	344
chr15.fa	85836468	85837100	311
chr15.fa	85874230	85874965	363
chr15.fa	86453864	86454558	424
chr15.fa	86558081	86559077	418
chr15.fa	86658981	86659686	360
chr15.fa	86722645	86723512	385
chr15.fa	86723572	86724478	498
chr15.fa	87477376	87478135	334
chr15.fa	87491571	87492320	329
[truncated: 4,355 more rows]

## Sheet: R1881_Compound 30 (10uM)
chr	start	end	summit
chr1.fa	2186562	2187934	329
chr1.fa	2341986	2342733	525
chr1.fa	4656993	4657714	406
chr1.fa	8318929	8320231	407
chr1.fa	9496096	9496897	436
chr1.fa	9613584	9614246	353
chr1.fa	12467324	12467916	241
chr1.fa	12535972	12536698	323
chr1.fa	12556314	12556918	358
chr1.fa	14825228	14825945	305
chr1.fa	15064602	15065091	321
chr1.fa	16676132	16676762	313
chr1.fa	18625019	18625718	387
chr1.fa	19315340	19315927	241
chr1.fa	20358783	20359515	395
chr1.fa	20667976	20668621	292
chr1.fa	23411191	23411774	319
chr1.fa	24111183	24111758	357
chr1.fa	24310798	24311489	430
chr1.fa	24455449	24456166	426
chr1.fa	24711205	24711598	219
chr1.fa	26406310	26407121	499
chr1.fa	27126436	27127154	345
chr1.fa	30179087	30179670	262
chr1.fa	31731139	31732013	564
chr1.fa	32940312	32941140	513
chr1.fa	32967341	32968042	345
chr1.fa	37964601	37965497	330
chr1.fa	38608113	38608993	486
chr1.fa	40009877	40010553	323
chr1.fa	40767422	40768087	328
chr1.fa	50050211	50051546	322
chr1.fa	52413625	52414881	929
chr1.fa	56385484	56386172	378
chr1.fa	56863420	56864108	341
chr1.fa	57253674	57254378	321
chr1.fa	60061398	60062058	292
chr1.fa	60132559	60133120	336
chr1.fa	60554360	60554973	227
chr1.fa	60740229	60740938	369
chr1.fa	61818808	61820009	359
chr1.fa	62106158	62106828	341
chr1.fa	63066272	63066958	345
chr1.fa	63945614	63946345	382
chr1.fa	64394294	64394980	303
chr1.fa	66220147	66220764	301
chr1.fa	66229507	66230295	365
chr1.fa	69553976	69554690	367
chr1.fa	69575675	69576427	450
chr1.fa	73572506	73573069	323
chr1.fa	73668865	73669577	344
chr1.fa	75957961	75958630	353
chr1.fa	79014898	79015642	355
chr1.fa	79332310	79333470	507
chr1.fa	79353555	79354038	193
chr1.fa	81988579	81989307	423
chr1.fa	82025218	82026279	676
chr1.fa	82193519	82194200	338
chr1.fa	84011189	84011887	304
chr1.fa	84219737	84220450	365
chr1.fa	87336502	87337213	357
chr1.fa	92025348	92025850	244
chr1.fa	92210752	92211459	365
chr1.fa	95209240	95210083	444
chr1.fa	95835688	95836709	365
chr1.fa	96040671	96041461	412
chr1.fa	96354556	96355216	278
chr1.fa	97636971	97637816	367
chr1.fa	98532400	98533023	307
chr1.fa	98809700	98810599	456
chr1.fa	99900015	99900457	229
chr1.fa	101710663	101711279	303
chr1.fa	107186619	107187346	430
chr1.fa	108324967	108325604	352
chr1.fa	110778549	110779191	312
chr1.fa	111934219	111935009	412
chr1.fa	112491221	112491905	321
chr1.fa	117018834	117019492	334
chr1.fa	121289113	121289614	186
chr1.fa	148241389	148242181	170
chr1.fa	152164123	152164894	391
chr1.fa	154114596	154115248	386
chr1.fa	156259571	156260246	326
chr1.fa	156586200	156586762	274
chr1.fa	162538423	162539113	366
chr1.fa	162702285	162702929	344
chr1.fa	163985191	163985883	338
chr1.fa	165038923	165039605	304
chr1.fa	169541306	169541900	272
chr1.fa	171313145	171313626	294
chr1.fa	176499915	176500586	334
chr1.fa	178116534	178116922	191
chr1.fa	178306264	178306868	389
chr1.fa	182938063	182938947	382
chr1.fa	183021831	183022597	365
chr1.fa	183057962	183058706	375
chr1.fa	184391627	184392521	579
chr1.fa	184759835	184760556	392
chr1.fa	184874543	184875256	350
chr1.fa	184898923	184899633	341
chr1.fa	185674747	185675375	403
chr1.fa	186535420	186536147	385
chr1.fa	187245734	187246502	397
chr1.fa	187807011	187807451	146
chr1.fa	188138872	188139620	374
chr1.fa	191734288	191734829	314
chr1.fa	191736622	191737251	246
chr1.fa	192465306	192465956	344
chr1.fa	193077644	193078067	192
chr1.fa	193823854	193824560	426
chr1.fa	195214734	195215379	342
chr1.fa	196025714	196026416	318
chr1.fa	198806635	198807485	199
chr1.fa	201235401	201235979	341
chr1.fa	201250223	201251125	499
chr1.fa	201729820	201730476	307
chr1.fa	202537704	202538334	337
chr1.fa	203945280	203945855	281
chr1.fa	204057918	204058580	347
chr1.fa	205667914	205668561	371
chr1.fa	207177925	207178639	373
chr1.fa	207201061	207201962	425
chr1.fa	207204956	207206429	446
chr1.fa	207496610	207497291	326
chr1.fa	208471859	208472538	332
chr1.fa	217075934	217076608	298
chr1.fa	217699321	217699948	305
chr1.fa	219334537	219335104	312
chr1.fa	219452510	219453337	455
chr1.fa	219886393	219887075	357
chr1.fa	220337723	220338431	324
chr1.fa	220985498	220986117	375
chr1.fa	221567206	221567906	413
chr1.fa	222179861	222180485	303
chr1.fa	222795991	222796745	388
chr1.fa	222867614	222868525	528
chr1.fa	224464395	224465659	889
chr1.fa	224827567	224828155	325
chr1.fa	226667028	226667595	258
chr1.fa	228863855	228864649	422
chr1.fa	231522140	231522813	369
chr1.fa	232457907	232458761	484
chr1.fa	233161115	233161759	302
chr1.fa	234997419	234998059	280
chr1.fa	235053739	235054267	314
chr1.fa	235572141	235573082	369
chr1.fa	240248912	240249410	192
chr1.fa	240574703	240575154	279
chr1.fa	241391446	241392221	426
chr1.fa	244065265	244066117	380
chr1.fa	244882768	244883461	364
chr1.fa	245564453	245564968	326
chr1.fa	246215296	246216083	395
chr1.fa	246938631	246939378	340
chr10.fa	4171900	4172531	359
chr10.fa	6297401	6297982	144
chr10.fa	8915006	8915724	369
chr10.fa	12573236	12573787	295
chr10.fa	13441642	13442220	288
chr10.fa	13759615	13760350	435
chr10.fa	14613854	14614512	334
chr10.fa	21184446	21185141	364
chr10.fa	24116657	24117423	372
chr10.fa	24158412	24159148	383
chr10.fa	24518660	24519326	349
chr10.fa	25451126	25451881	367
chr10.fa	25459323	25460071	369
chr10.fa	28227755	28228335	410
chr10.fa	29122312	29122767	200
chr10.fa	33891067	33891829	399
chr10.fa	34188337	34189074	382
chr10.fa	34704083	34704781	421
chr10.fa	35979260	35979965	398
chr10.fa	36564705	36565459	296
chr10.fa	43682531	43683225	312
chr10.fa	47101127	47101815	347
chr10.fa	47105846	47106541	366
chr10.fa	47131671	47132653	556
chr10.fa	53896607	53897351	372
chr10.fa	56980863	56981564	360
chr10.fa	58717834	58718539	324
chr10.fa	59519395	59519922	305
chr10.fa	59608601	59609412	401
chr10.fa	60227497	60228898	1029
chr10.fa	63492259	63493151	390
chr10.fa	63697115	63697655	236
chr10.fa	64962264	64962880	357
chr10.fa	65423971	65424389	296
chr10.fa	65869087	65869750	288
chr10.fa	66333212	66334564	382
chr10.fa	68620230	68620777	273
chr10.fa	69716186	69717006	377
chr10.fa	71074635	71075340	287
chr10.fa	73349642	73350192	381
chr10.fa	76720176	76720806	370
chr10.fa	76781838	76782476	263
chr10.fa	76887219	76887939	384
chr10.fa	77492890	77493574	322
chr10.fa	77811018	77811730	346
chr10.fa	80241440	80242472	488
chr10.fa	80349183	80349850	331
chr10.fa	80489420	80490131	389
chr10.fa	82610055	82610692	350
chr10.fa	82800526	82801249	350
chr10.fa	83029600	83030385	466
chr10.fa	87341040	87341772	379
chr10.fa	89407565	89408281	348
chr10.fa	90300796	90301440	281
chr10.fa	92677343	92677919	260
chr10.fa	95557468	95558219	383
chr10.fa	95741854	95742403	323
chr10.fa	98141326	98141971	374
chr10.fa	98478899	98479531	338
chr10.fa	106037275	106038103	422
chr10.fa	106048000	106048697	363
chr10.fa	106581662	106582464	402
chr10.fa	110481417	110482224	432
chr10.fa	113339126	113340020	569
chr10.fa	113341084	113341638	288
chr10.fa	113547529	113548178	280
chr10.fa	113549364	113549988	387
chr10.fa	127280288	127280874	330
chr10.fa	128247340	128247999	289
chr10.fa	129907972	129908765	166
chr10.fa	134882680	134883096	186
chr11.fa	7559850	7560497	319
chr11.fa	7643570	7644586	639
chr11.fa	7656658	7657540	525
chr11.fa	9128512	9129182	401
chr11.fa	10244321	10244919	324
chr11.fa	10313120	10313515	151
chr11.fa	12269824	12270323	252
chr11.fa	15381517	15382439	667
chr11.fa	15515398	15515981	277
chr11.fa	15553918	15554552	259
chr11.fa	15627529	15628197	428
chr11.fa	15690062	15690687	362
chr11.fa	15991976	15992674	325
chr11.fa	19629097	19629610	256
chr11.fa	21390103	21390646	298
chr11.fa	23548741	23549345	282
chr11.fa	26011479	26012162	281
chr11.fa	26241374	26241878	137
chr11.fa	27073033	27073800	345
chr11.fa	27737692	27738230	203
chr11.fa	31011966	31012629	340
chr11.fa	34692420	34693183	380
chr11.fa	34932486	34933033	338
chr11.fa	36489424	36490011	216
chr11.fa	36704301	36704979	372
chr11.fa	37327583	37328937	844
chr11.fa	41315942	41316706	356
chr11.fa	41802614	41803705	635
chr11.fa	42005484	42006119	289
chr11.fa	42520392	42521061	286
chr11.fa	48063270	48063991	342
chr11.fa	48077163	48077853	354
chr11.fa	56928663	56929384	391
chr11.fa	57270346	57270857	229
chr11.fa	58792319	58793338	346
chr11.fa	62355111	62355761	270
chr11.fa	65234962	65235693	341
chr11.fa	67404849	67405548	283
chr11.fa	70823937	70824640	386
chr11.fa	72654494	72655178	408
chr11.fa	74088567	74089182	363
chr11.fa	74694793	74695652	493
chr11.fa	76771896	76772717	431
chr11.fa	80493481	80494222	358
chr11.fa	81945996	81946536	237
chr11.fa	82285208	82286020	334
chr11.fa	82707949	82708771	372
chr11.fa	82850228	82851023	414
chr11.fa	83099823	83100578	376
chr11.fa	83121788	83122486	329
chr11.fa	83495240	83496168	560
chr11.fa	84078799	84080187	980
chr11.fa	84319507	84320324	386
chr11.fa	85772518	85773107	271
chr11.fa	91129815	91130414	363
chr11.fa	91341618	91342462	415
chr11.fa	92922522	92923222	347
chr11.fa	92961913	92962739	461
chr11.fa	92969855	92970483	348
chr11.fa	94441572	94442430	466
chr11.fa	94527264	94527864	273
chr11.fa	95081858	95082605	341
chr11.fa	95385117	95385833	346
chr11.fa	95926431	95927395	220
chr11.fa	99659107	99659663	330
chr11.fa	102468803	102469490	296
chr11.fa	102500529	102501059	274
chr11.fa	106008369	106009047	334
chr11.fa	107338385	107339057	304
chr11.fa	107701248	107702175	610
chr11.fa	107963808	107964679	456
chr11.fa	108477202	108478179	395
chr11.fa	110703339	110703982	364
chr11.fa	111007827	111009288	1016
chr11.fa	111175674	111176958	714
chr11.fa	111205212	111205903	391
chr11.fa	113210430	113211253	407
chr11.fa	114030580	114031263	354
chr11.fa	114033432	114034124	305
chr11.fa	114034562	114035118	269
chr11.fa	114049595	114050585	571
chr11.fa	115090965	115091654	361
chr11.fa	115791698	115792521	351
chr11.fa	116816951	116817583	380
chr11.fa	116941870	116942603	365
chr11.fa	120911613	120912279	345
chr11.fa	125762759	125763496	367
chr11.fa	126101551	126102282	370
chr11.fa	126245484	126246219	385
chr11.fa	126812946	126813724	439
chr11.fa	128323354	128324136	542
chr11.fa	129188858	129189672	395
chr11.fa	129408052	129408692	330
chr11.fa	129895196	129895792	251
chr11.fa	131275579	131276570	656
chr11.fa	131285517	131286224	332
chr11.fa	133253188	133254071	493
chr11.fa	134367396	134367943	252
chr12.fa	938030	939288	766
chr12.fa	1325932	1327013	581
chr12.fa	2045475	2046124	349
chr12.fa	2862982	2863913	638
chr12.fa	4615514	4616112	276
chr12.fa	11836801	11837821	310
chr12.fa	15972600	15973439	566
chr12.fa	20853717	20854513	461
chr12.fa	21503781	21504455	341
chr12.fa	22321745	22322358	338
chr12.fa	23212884	23213760	373
chr12.fa	26121467	26122696	204
chr12.fa	27229884	27230912	403
chr12.fa	28431271	28432013	340
chr12.fa	29716421	29716959	273
chr12.fa	29887483	29888188	375
chr12.fa	30082077	30083286	420
chr12.fa	30589869	30590451	293
chr12.fa	31612832	31613547	339
chr12.fa	31644225	31644968	349
chr12.fa	32420919	32421495	237
chr12.fa	32424081	32424801	370
chr12.fa	39004505	39005147	294
chr12.fa	41454901	41455503	284
chr12.fa	43258963	43259767	415
chr12.fa	43309015	43309830	418
chr12.fa	43315542	43316886	532
chr12.fa	44164030	44164637	341
chr12.fa	46839062	46840240	419
chr12.fa	46887467	46888293	411
chr12.fa	47186594	47187295	348
chr12.fa	52520029	52521171	744
chr12.fa	54837932	54838531	238
chr12.fa	54849668	54850467	407
chr12.fa	56609844	56610386	204
chr12.fa	57152799	57153915	549
chr12.fa	58386854	58387539	274
chr12.fa	61098171	61098946	361
chr12.fa	61108002	61108851	476
chr12.fa	61978561	61979192	334
chr12.fa	64983759	64984549	418
chr12.fa	64993871	64994625	309
chr12.fa	66024125	66024840	399
chr12.fa	70234325	70235193	354
chr12.fa	70793852	70794503	269
chr12.fa	70967932	70968606	349
chr12.fa	71556661	71557664	491
chr12.fa	73346981	73347590	292
chr12.fa	73447430	73448152	428
chr12.fa	74358338	74359048	402
chr12.fa	75004241	75005064	438
chr12.fa	75374233	75375816	412
chr12.fa	75522824	75523598	405
chr12.fa	76813767	76815166	368
chr12.fa	78460697	78461340	324
chr12.fa	79487510	79488157	268
chr12.fa	80713790	80714501	347
chr12.fa	80950017	80950733	393
chr12.fa	81775595	81776237	361
chr12.fa	83324902	83325741	260
chr12.fa	84198715	84200353	1142
chr12.fa	85424637	85425225	251
chr12.fa	88660549	88661383	428
chr12.fa	89783527	89784388	496
chr12.fa	90420710	90421413	362
chr12.fa	91271387	91272067	345
chr12.fa	92111908	92112734	347
chr12.fa	94207650	94208293	320
chr12.fa	94985565	94986278	412
chr12.fa	95283160	95283936	368
chr12.fa	96020639	96021268	304
chr12.fa	96129211	96129705	319
chr12.fa	97666528	97667132	336
chr12.fa	97961564	97963064	1089
chr12.fa	100052204	100052960	394
chr12.fa	101368356	101368941	347
chr12.fa	102009660	102010476	395
chr12.fa	102896685	102897402	339
chr12.fa	102897485	102898257	474
chr12.fa	103313841	103314694	448
chr12.fa	103766602	103767631	389
chr12.fa	104612822	104614334	1233
chr12.fa	108961571	108962318	396
chr12.fa	111505169	111505767	376
chr12.fa	115934580	115935329	358
chr12.fa	117074465	117075328	431
chr12.fa	117475938	117476624	336
chr12.fa	117965028	117965835	359
chr12.fa	119005220	119006613	964
chr12.fa	122897336	122898029	359
chr12.fa	130034892	130035493	353
chr13.fa	21417682	21418535	466
chr13.fa	26068132	26068821	313
chr13.fa	26070484	26071274	398
chr13.fa	26552202	26552906	357
chr13.fa	28175787	28176510	351
chr13.fa	30149114	30149700	257
chr13.fa	32520122	32520879	397
chr13.fa	32622361	32623346	609
chr13.fa	33801838	33802519	340
chr13.fa	34456800	34457368	318
chr13.fa	34909645	34910296	254
chr13.fa	36876314	36877029	284
chr13.fa	36948165	36948599	188
chr13.fa	39416476	39417182	361
chr13.fa	39816457	39817226	383
chr13.fa	40474378	40475014	245
chr13.fa	43149918	43150596	345
chr13.fa	43498057	43498873	539
chr13.fa	44052136	44052838	358
chr13.fa	44792394	44793599	837
chr13.fa	44795716	44796246	303
chr13.fa	45423275	45424078	476
chr13.fa	45428537	45429264	423
chr13.fa	49761660	49762493	390
chr13.fa	49762792	49763409	351
chr13.fa	49973758	49974732	445
chr13.fa	50940094	50940762	382
chr13.fa	51002182	51002935	360
chr13.fa	51608816	51609520	354
chr13.fa	52948483	52949082	250
chr13.fa	54136370	54137113	379
chr13.fa	54421509	54422244	391
chr13.fa	62053143	62053720	294
chr13.fa	62523893	62524612	426
chr13.fa	63295905	63296703	353
chr13.fa	64830832	64831295	262
chr13.fa	66516984	66517559	290
chr13.fa	66746545	66747277	358
chr13.fa	77406266	77406911	384
chr13.fa	77407459	77408168	285
chr13.fa	82448125	82448884	369
chr13.fa	89600665	89601286	318
chr13.fa	91038001	91038955	632
chr13.fa	91184939	91185736	309
chr13.fa	91729496	91730198	367
chr13.fa	91893398	91894032	263
chr13.fa	92972450	92973189	364
chr13.fa	93221754	93222533	358
chr13.fa	94775710	94776557	445
chr13.fa	96090505	96090912	219
chr13.fa	97509819	97510412	306
chr13.fa	97577966	97578615	371
chr13.fa	99992775	99993465	340
chr13.fa	103597593	103598326	391
chr13.fa	103600482	103601260	428
chr13.fa	104046904	104047588	364
chr13.fa	104782807	104783702	405
chr13.fa	104823256	104824256	504
chr13.fa	106115134	106115881	379
chr13.fa	106448320	106449131	358
chr13.fa	106468625	106469875	468
chr13.fa	106748880	106749500	222
chr13.fa	107389205	107389876	379
chr13.fa	107610800	107611502	332
chr13.fa	107612358	107613142	406
chr13.fa	110161142	110163310	927
chr13.fa	110222028	110223555	911
chr13.fa	110382620	110383851	448
chr13.fa	110635479	110637911	1879
chr13.fa	110666461	110669264	928
chr13.fa	111249163	111250440	720
chr13.fa	111899761	111902582	372
chr13.fa	112224617	112226463	1424
chr14.fa	20634968	20635777	462
chr14.fa	20648296	20648862	434
chr14.fa	25377847	25378592	357
chr14.fa	25423300	25423872	355
chr14.fa	29345521	29346216	375
chr14.fa	29418558	29419246	415
chr14.fa	29421720	29422468	360
chr14.fa	29451403	29452052	289
chr14.fa	29708997	29709587	342
chr14.fa	30203450	30204000	187
chr14.fa	32862174	32862917	354
chr14.fa	34174689	34175352	274
chr14.fa	36398199	36398935	368
chr14.fa	37836787	37837411	269
chr14.fa	37886848	37887742	414
chr14.fa	49335073	49335568	186
chr14.fa	50428495	50429638	783
chr14.fa	52470039	52470616	223
chr14.fa	53012153	53012862	393
chr14.fa	53386512	53387167	315
chr14.fa	56355780	56356532	383
chr14.fa	58285062	58285848	379
chr14.fa	58943002	58943586	222
chr14.fa	60402659	60403368	389
chr14.fa	60435875	60436576	314
chr14.fa	61896825	61897527	370
chr14.fa	63267075	63267869	445
chr14.fa	64611126	64611647	180
chr14.fa	64898738	64899555	506
chr14.fa	64981694	64982329	396
chr14.fa	65077851	65078589	351
chr14.fa	71629484	71630294	453
chr14.fa	74126969	74127810	428
chr14.fa	75567201	75567883	358
chr14.fa	76001966	76002673	405
chr14.fa	77371213	77371927	350
chr14.fa	79556057	79556783	386
chr14.fa	79991772	79992407	326
chr14.fa	80469417	80470086	279
chr14.fa	80482894	80483587	343
chr14.fa	80520278	80520935	363
chr14.fa	81414733	81415455	383
chr14.fa	81848693	81849510	351
chr14.fa	82028153	82028702	353
chr14.fa	82780080	82780864	388
chr14.fa	84908779	84909325	304
chr14.fa	85826784	85827703	632
chr14.fa	86263385	86264085	396
chr14.fa	86337201	86337804	269
chr14.fa	86842432	86843190	386
chr14.fa	88883803	88884434	382
chr14.fa	90038675	90040172	387
chr14.fa	91757154	91757810	349
chr14.fa	95121439	95122075	281
chr14.fa	96353587	96354418	265
chr14.fa	98770764	98771468	355
chr14.fa	100433005	100433663	330
chr14.fa	101971833	101972376	250
chr15.fa	20480975	20481488	391
chr15.fa	20848457	20849190	369
chr15.fa	20877914	20878564	374
chr15.fa	23791103	23791860	412
chr15.fa	23844078	23844657	334
chr15.fa	26874334	26874806	291
chr15.fa	27030969	27031645	338
chr15.fa	27643541	27644294	387
chr15.fa	30145472	30146237	455
chr15.fa	33115825	33116344	344
chr15.fa	33322371	33323111	397
chr15.fa	33597027	33597755	364
chr15.fa	34508467	34509207	376
chr15.fa	35600690	35601480	412
chr15.fa	39187224	39188004	381
chr15.fa	40682102	40682733	307
chr15.fa	49367798	49368436	285
chr15.fa	50298192	50299005	428
chr15.fa	50793804	50794342	338
chr15.fa	52216798	52217508	374
chr15.fa	52313526	52314134	338
chr15.fa	54389064	54389694	323
chr15.fa	55236690	55237277	382
chr15.fa	58033069	58033854	432
chr15.fa	61974637	61976178	1182
chr15.fa	63766443	63767236	401
chr15.fa	69896127	69897213	332
chr15.fa	72447296	72448142	453
chr15.fa	74934419	74936138	1298
chr15.fa	80069993	80071256	870
chr15.fa	81680456	81681303	419
chr15.fa	81783656	81784337	274
chr15.fa	83587859	83588863	526
chr15.fa	84599149	84600131	484
chr15.fa	85398297	85399157	433
chr15.fa	86453919	86454470	367
chr15.fa	88585137	88585833	360
chr15.fa	89672714	89673846	434
chr15.fa	90235430	90236096	330
chr15.fa	90299989	90300645	299
chr15.fa	90352235	90352991	397
chr15.fa	91001733	91002499	421
chr15.fa	91760258	91760874	268
chr15.fa	93070185	93070805	382
chr15.fa	93182166	93182856	375
chr15.fa	93197232	93197968	314
chr15.fa	93239180	93239963	430
chr15.fa	94818258	94819235	708
chr15.fa	95247335	95248192	369
chr15.fa	95323274	95324168	269
chr15.fa	96222979	96223670	272
chr15.fa	96879112	96879811	400
chr15.fa	99346915	99347477	213
chr15.fa	101437843	101438606	379
chr15.fa	101785832	101786596	384
chr15.fa	102390007	102390819	422
chr16.fa	2438743	2439358	305
chr16.fa	3603159	3603686	193
chr16.fa	3746955	3747414	123
chr16.fa	10614282	10614760	236
chr16.fa	17478910	17479480	303
chr16.fa	17699925	17700868	544
chr16.fa	22223347	22223726	186
chr16.fa	29751427	29752510	336
chr16.fa	52515077	52515789	362
chr16.fa	66971117	66971584	142
chr16.fa	67397135	67397723	313
chr16.fa	70992884	70993649	390
chr16.fa	72678676	72679308	357
chr16.fa	77711116	77711543	209
chr16.fa	78156852	78157481	310
chr16.fa	78506742	78507280	271
chr16.fa	79424051	79424775	392
chr16.fa	79917264	79917857	304
chr16.fa	80232189	80232805	290
chr16.fa	81383151	81383692	239
chr16.fa	84573849	84574370	230
chr17.fa	7158234	7158637	255
chr17.fa	7959669	7960428	338
chr17.fa	8057473	8058058	317
chr17.fa	8076181	8077102	423
chr17.fa	10213792	10214861	397
chr17.fa	16034785	16035409	343
chr17.fa	16044730	16045390	398
chr17.fa	16371566	16372218	355
chr17.fa	21121901	21122694	344
chr17.fa	25592173	25592850	316
chr17.fa	26120714	26121384	312
chr17.fa	26122109	26122666	303
chr17.fa	29415499	29415974	318
chr17.fa	30484025	30484819	410
chr17.fa	35525411	35526225	451
chr17.fa	35678871	35679639	398
chr17.fa	36129322	36129916	361
chr17.fa	39756573	39757448	231
chr17.fa	41136385	41136884	259
chr17.fa	42153979	42154711	384
chr17.fa	45753668	45754436	403
chr17.fa	46291075	46291781	361
chr17.fa	46484207	46485010	419
chr17.fa	46561146	46561696	248
chr17.fa	48841295	48841911	307
chr17.fa	49665177	49665978	510
chr17.fa	50162912	50163528	307
chr17.fa	53056886	53057661	375
chr17.fa	53232067	53232835	349
chr17.fa	53684877	53686019	333
chr17.fa	54567180	54567832	361
chr17.fa	54885770	54886387	328
chr17.fa	55152987	55153683	353
chr17.fa	56100258	56101038	315
chr17.fa	57805331	57805987	357
chr17.fa	57946689	57947218	282
chr17.fa	58934108	58934743	285
chr17.fa	59413242	59413784	322
chr17.fa	60803108	60803758	255
chr17.fa	66643178	66643757	367
chr17.fa	69108329	69108990	288
chr17.fa	71423317	71423853	210
chr17.fa	72754313	72754969	320
chr17.fa	74169980	74170650	383
chr17.fa	75282510	75283181	306
chr17.fa	75547637	75548227	304
chr17.fa	76110892	76111469	307
chr17.fa	78042026	78043060	616
chr18.fa	6352079	6352877	421
chr18.fa	6745897	6746562	307
chr18.fa	7754744	7755359	367
chr18.fa	8079841	8080645	410
chr18.fa	9717630	9718107	168
chr18.fa	12675388	12675754	146
chr18.fa	13127101	13127657	237
chr18.fa	18653966	18654591	346
chr18.fa	18850511	18851172	316
chr18.fa	21264270	21265278	507
chr18.fa	21795354	21796291	609
chr18.fa	24020522	24020999	242
chr18.fa	25427247	25427828	264
chr18.fa	25450806	25451454	334
chr18.fa	28568743	28569384	343
chr18.fa	28614366	28615077	353
chr18.fa	28949381	28950067	294
chr18.fa	30593920	30594487	330
chr18.fa	30682544	30683256	294
chr18.fa	31506777	31507713	341
chr18.fa	33676868	33677616	339
chr18.fa	36887723	36888379	297
chr18.fa	39330906	39331962	559
chr18.fa	39407916	39408679	393
chr18.fa	39429475	39430510	351
chr18.fa	40775142	40775917	381
chr18.fa	41377228	41377788	303
chr18.fa	41646416	41647684	295
chr18.fa	45526491	45527198	353
chr18.fa	45733074	45733770	314
chr18.fa	47190573	47191232	333
chr18.fa	47207622	47208223	327
chr18.fa	48318268	48318909	270
chr18.fa	54940362	54940909	202
chr18.fa	55952813	55953492	323
chr18.fa	56216918	56217732	387
chr18.fa	56720180	56721025	589
chr18.fa	56721939	56722622	410
chr18.fa	56732701	56733389	333
chr18.fa	59381583	59382129	238
chr18.fa	60168015	60168718	327
chr18.fa	62883142	62883865	444
chr18.fa	63154715	63155332	230
chr18.fa	64800781	64801318	309
chr18.fa	65845121	65845902	423
chr18.fa	65896024	65897147	478
chr18.fa	67971651	67972380	399
chr18.fa	68095555	68096105	372
chr18.fa	70660363	70661391	307
chr18.fa	70856952	70857540	202
chr18.fa	71459219	71459863	378
chr18.fa	72628713	72629268	279
chr18.fa	74134854	74135612	299
chr18.fa	75879418	75879892	232
chr18.fa	75938604	75939220	248
chr19.fa	4991465	4992594	285
chr19.fa	11692914	11693327	214
chr19.fa	13101910	13102516	387
chr19.fa	15605739	15606392	334
chr19.fa	15721231	15721860	351
chr19.fa	16844595	16845159	347
chr19.fa	28239271	28239936	337
chr19.fa	28607857	28608429	202
chr19.fa	28780248	28780932	393
chr19.fa	30211538	30212262	354
chr19.fa	30933084	30934124	231
chr19.fa	34948648	34949256	355
chr19.fa	35372818	35373462	336
chr19.fa	35921190	35921896	339
chr19.fa	39353076	39353719	344
chr19.fa	39953918	39954553	239
chr19.fa	44198600	44199275	320
chr19.fa	45060989	45061708	366
chr19.fa	45197818	45198478	379
chr19.fa	46246067	46246884	405
chr19.fa	48564503	48565160	326
chr19.fa	51345233	51345927	291
chr19.fa	51353760	51354542	377
chr19.fa	51372549	51373331	374
chr19.fa	51392714	51393505	357
chr19.fa	52463602	52464672	306
chr19.fa	54125114	54125984	381
chr19.fa	56187677	56188283	276
chr19.fa	56866714	56867410	384
chr19.fa	57873671	57874317	297
chr2.fa	1635460	1636118	321
chr2.fa	1690361	1691079	427
chr2.fa	3871202	3871980	392
chr2.fa	5251662	5252423	359
chr2.fa	5511754	5512369	384
chr2.fa	6413816	6414508	363
chr2.fa	6633710	6634391	356
chr2.fa	7171811	7172514	345
chr2.fa	8274614	8275256	292
chr2.fa	9141063	9141750	354
chr2.fa	11679345	11679914	354
chr2.fa	13700714	13701384	335
chr2.fa	16047287	16047920	302
chr2.fa	16829851	16830523	377
chr2.fa	16998811	16999695	492
chr2.fa	18981502	18982242	356
chr2.fa	20327573	20328186	320
chr2.fa	20995467	20996160	303
chr2.fa	21869585	21870198	386
chr2.fa	23161940	23162817	485
chr2.fa	23631010	23631717	431
chr2.fa	24762864	24763392	220
chr2.fa	25219785	25220142	161
chr2.fa	28825995	28826561	304
chr2.fa	28969250	28969935	347
chr2.fa	31645681	31646415	367
chr2.fa	33415385	33416092	325
chr2.fa	35839522	35840291	337
chr2.fa	38093317	38094116	329
chr2.fa	38366027	38366603	305
chr2.fa	38687318	38688088	383
chr2.fa	41279777	41280387	251
chr2.fa	41675120	41676415	827
chr2.fa	43103210	43103959	381
chr2.fa	44513878	44514532	277
chr2.fa	47093896	47094512	298
chr2.fa	48522384	48523028	341
chr2.fa	49676604	49677174	294
chr2.fa	50781582	50782323	402
chr2.fa	50945242	50945912	337
chr2.fa	51306902	51307520	370
chr2.fa	51991975	51992560	244
chr2.fa	53788145	53788778	347
chr2.fa	54370042	54370667	341
chr2.fa	56037671	56038264	260
chr2.fa	56222341	56222857	245
chr2.fa	58308071	58308682	308
chr2.fa	62754713	62755418	300
chr2.fa	66717590	66718309	467
chr2.fa	67531282	67532341	730
chr2.fa	67743097	67743974	433
chr2.fa	69173034	69173823	290
chr2.fa	69901259	69902029	366
chr2.fa	69909286	69909895	320
chr2.fa	71927176	71927691	298
chr2.fa	75262534	75263165	366
chr2.fa	76605057	76605784	380
chr2.fa	76728374	76729098	370
chr2.fa	79344546	79345154	293
chr2.fa	79389253	79389966	338
chr2.fa	79492807	79493511	369
chr2.fa	80019033	80019797	376
chr2.fa	98551288	98552062	354
chr2.fa	100615402	100616014	193
chr2.fa	100684052	100684709	446
chr2.fa	101696335	101697114	592
chr2.fa	102135317	102135967	323
chr2.fa	102512204	102512812	266
chr2.fa	102736652	102737641	654
chr2.fa	107168191	107168666	186
chr2.fa	108354563	108355327	343
chr2.fa	108851979	108852587	228
chr2.fa	109626161	109626875	363
chr2.fa	112584679	112585132	201
chr2.fa	114689885	114690570	314
chr2.fa	114716502	114717397	454
chr2.fa	114724226	114725033	305
chr2.fa	117463963	117464439	160
chr2.fa	117520291	117520953	322
chr2.fa	118309461	118310091	291
chr2.fa	118872216	118872881	359
chr2.fa	120095283	120095933	285
chr2.fa	121575052	121575477	272
chr2.fa	122040028	122041031	310
chr2.fa	123123846	123124382	382
chr2.fa	124940805	124941545	377
chr2.fa	129858583	129859238	289
chr2.fa	135597106	135597788	302
chr2.fa	138650462	138651284	535
chr2.fa	139556258	139556827	209
chr2.fa	139651139	139651923	381
chr2.fa	143883240	143883852	308
chr2.fa	144975243	144976344	351
chr2.fa	145784521	145785228	394
chr2.fa	147891034	147891678	313
chr2.fa	148245331	148245924	284
chr2.fa	150955892	150956715	616
chr2.fa	150957181	150957951	350
chr2.fa	151022685	151023345	278
chr2.fa	151030722	151031885	432
chr2.fa	151184438	151185161	364
chr2.fa	151350908	151351545	332
chr2.fa	151469343	151470044	330
chr2.fa	153158619	153159215	237
chr2.fa	158092195	158092614	183
chr2.fa	159088900	159089556	309
chr2.fa	159659127	159660108	399
chr2.fa	159949803	159950572	378
chr2.fa	161290172	161290854	314
chr2.fa	161339109	161339712	354
chr2.fa	161439462	161440167	358
chr2.fa	162327982	162328741	360
chr2.fa	162617560	162618226	338
chr2.fa	162940918	162941523	376
chr2.fa	165696456	165697292	488
chr2.fa	167511359	167511893	265
chr2.fa	168943234	168943897	349
chr2.fa	169134844	169135661	427
chr2.fa	169641686	169642255	374
chr2.fa	172202798	172203399	285
chr2.fa	173019985	173020573	336
chr2.fa	174074875	174075695	297
chr2.fa	174514281	174514717	155
chr2.fa	175367971	175368680	371
chr2.fa	176471038	176471719	333
chr2.fa	176794625	176795305	280
chr2.fa	177349307	177350046	369
chr2.fa	177421004	177421675	298
chr2.fa	178989636	178990241	418
chr2.fa	180438635	180439586	449
chr2.fa	181021118	181021872	428
chr2.fa	181239199	181240284	331
chr2.fa	181579630	181580364	457
chr2.fa	181663680	181664901	447
chr2.fa	181799245	181800237	623
chr2.fa	184291015	184291727	394
chr2.fa	188850910	188851678	358
chr2.fa	189437924	189438727	365
chr2.fa	190090570	190091191	305
chr2.fa	190731129	190731741	352
chr2.fa	191234777	191235594	306
chr2.fa	192269057	192269762	367
chr2.fa	192796821	192797485	318
chr2.fa	193441777	193442475	402
chr2.fa	194137544	194138356	411
chr2.fa	194339352	194340396	655
chr2.fa	195886666	195887342	352
chr2.fa	195902691	195903396	379
chr2.fa	197750357	197750990	421
chr2.fa	201322797	201323584	415
chr2.fa	207687801	207688300	316
chr2.fa	208712402	208713032	273
chr2.fa	209417513	209418062	265
chr2.fa	212273050	212273802	337
chr2.fa	213946742	213947467	373
chr2.fa	215259566	215260328	390
chr2.fa	215689826	215690545	364
chr2.fa	216071515	216072374	389
chr2.fa	216699988	216700713	481
chr2.fa	216953384	216953981	355
chr2.fa	217007922	217008548	341
chr2.fa	217485868	217486563	347
chr2.fa	218077218	218077799	364
chr2.fa	218730005	218730602	301
chr2.fa	219840095	219840758	337
chr2.fa	220636599	220637350	344
chr2.fa	220645757	220646290	368
chr2.fa	221063117	221064115	592
chr2.fa	222048549	222049289	364
chr2.fa	224084803	224085454	371
chr2.fa	226705871	226706557	390
chr2.fa	227033360	227034104	348
chr2.fa	227541559	227542285	424
chr2.fa	227602972	227604156	701
chr2.fa	234861769	234862540	420
chr2.fa	234928792	234929518	317
chr2.fa	234990806	234991563	515
chr2.fa	235132467	235133124	232
chr2.fa	237906235	237907452	307
chr20.fa	218498	219501	638
chr20.fa	1467612	1468330	361
chr20.fa	1778689	1780213	1106
chr20.fa	2245566	2246102	320
chr20.fa	8074811	8075863	370
chr20.fa	8199905	8200650	392
chr20.fa	10639199	10639883	361
chr20.fa	14561083	14561863	405
chr20.fa	15277564	15278248	343
chr20.fa	15279692	15280325	365
chr20.fa	15420916	15421675	379
chr20.fa	15476951	15477703	348
chr20.fa	19947322	19948110	504
chr20.fa	21969968	21970719	378
chr20.fa	21974684	21975433	386
chr20.fa	22483375	22484044	341
chr20.fa	24387615	24388340	265
chr20.fa	25260510	25261303	378
chr20.fa	30267543	30268252	336
chr20.fa	32851774	32852497	312
chr20.fa	33767219	33767924	372
chr20.fa	36737305	36739085	430
chr20.fa	37233246	37234093	397
chr20.fa	38092311	38093032	360
chr20.fa	39097359	39098166	297
chr20.fa	40278978	40279706	372
chr20.fa	45027831	45028613	375
chr20.fa	45605350	45606089	384
chr20.fa	46169136	46169896	322
chr20.fa	48199979	48200788	448
chr20.fa	48512047	48512533	213
chr20.fa	51222751	51223300	363
chr20.fa	53601276	53602117	511
chr20.fa	54955402	54955936	165
chr20.fa	55179535	55180145	347
chr20.fa	56332196	56333429	803
chr20.fa	56338071	56338873	400
chr20.fa	56348066	56348803	441
chr20.fa	59972947	59973535	280
chr20.fa	60361230	60361824	318
chr21.fa	15639223	15639930	347
chr21.fa	16080195	16080987	421
chr21.fa	17451781	17453165	661
chr21.fa	18039557	18040313	524
chr21.fa	18657051	18658142	761
chr21.fa	22380480	22381633	556
chr21.fa	24896659	24897332	337
chr21.fa	27237610	27238385	364
chr21.fa	27539041	27540106	443
chr21.fa	28526794	28528128	779
chr21.fa	28922431	28923376	386
chr21.fa	28929714	28930637	506
chr21.fa	29050637	29051325	363
chr21.fa	29809960	29810526	295
chr21.fa	29811488	29812828	931
chr21.fa	30522201	30522927	374
chr21.fa	34676877	34677444	255
chr21.fa	35162378	35164064	441
chr21.fa	35816660	35817365	346
chr21.fa	36696423	36697096	328
chr21.fa	37880971	37881720	385
chr21.fa	38160420	38161187	357
chr21.fa	39942168	39942898	341
chr21.fa	40115829	40116456	360
chr21.fa	42417060	42418428	928
chr21.fa	42893401	42894022	355
chr21.fa	44091749	44092705	504
chr21.fa	44135977	44136724	401
chr21.fa	44151316	44152075	451
chr21.fa	47305384	47305984	318
chr22.fa	18130156	18130720	283
chr22.fa	19500548	19501219	346
chr22.fa	22061790	22062507	360
chr22.fa	25941043	25941576	284
chr22.fa	26024307	26024970	374
chr22.fa	28331766	28332462	298
chr22.fa	30812806	30813486	334
chr22.fa	34335432	34335900	178
chr22.fa	35587256	35587868	350
chr22.fa	35662195	35662815	296
chr22.fa	45586259	45586831	294
chr22.fa	47688041	47688607	349
chr22.fa	49274309	49274866	244
chr3.fa	2080484	2081156	324
chr3.fa	2911439	2912151	352
chr3.fa	3528294	3529048	300
chr3.fa	4728681	4729429	381
chr3.fa	5392080	5393123	617
chr3.fa	5686294	5686909	293
chr3.fa	6115732	6116343	294
chr3.fa	7202291	7202960	327
chr3.fa	7423348	7424757	867
chr3.fa	8843199	8843938	361
chr3.fa	9236053	9236783	353
chr3.fa	9816105	9816562	197
chr3.fa	14270086	14271122	641
chr3.fa	14290297	14290986	437
chr3.fa	14718318	14719017	394
chr3.fa	17846928	17847509	354
chr3.fa	19234681	19235367	288
chr3.fa	20065133	20065828	384
chr3.fa	23634249	23635112	374
chr3.fa	24181332	24182039	389
chr3.fa	25303686	25304349	320
chr3.fa	29563104	29563776	349
chr3.fa	30918862	30919522	308
chr3.fa	31789996	31790753	399
chr3.fa	32221592	32222324	474
chr3.fa	32479962	32480575	262
chr3.fa	32786796	32787430	237
chr3.fa	34931758	34932296	265
chr3.fa	39880988	39881617	269
chr3.fa	42465469	42466513	364
chr3.fa	45588508	45589224	324
chr3.fa	46706906	46708475	1338
chr3.fa	54375608	54376416	386
chr3.fa	55451133	55451827	314
chr3.fa	56040158	56040773	335
chr3.fa	58135738	58136504	383
chr3.fa	59527003	59527664	266
chr3.fa	59591525	59592335	333
chr3.fa	60939776	60941036	884
chr3.fa	62307698	62308482	411
chr3.fa	63057649	63058398	339
chr3.fa	64354029	64354681	288
chr3.fa	65606557	65607102	357
chr3.fa	65840544	65841153	355
chr3.fa	68532147	68533186	399
chr3.fa	68985883	68986627	331
chr3.fa	70852305	70853603	979
chr3.fa	71109655	71110273	267
chr3.fa	71444445	71445107	328
chr3.fa	72347158	72347942	442
chr3.fa	72355903	72356567	263
chr3.fa	73500074	73501291	373
chr3.fa	74397985	74398698	369
chr3.fa	74692728	74693358	296
chr3.fa	76478452	76479232	335
chr3.fa	79426792	79427670	490
chr3.fa	81603295	81604063	355
chr3.fa	82093068	82093620	251
chr3.fa	82105204	82106017	435
chr3.fa	83096118	83096671	221
chr3.fa	85018595	85019493	548
chr3.fa	87644829	87645526	333
chr3.fa	96202242	96203130	556
chr3.fa	96496423	96497124	323
chr3.fa	96538263	96538880	354
chr3.fa	98452749	98453379	273
chr3.fa	98502850	98503476	312
chr3.fa	101956818	101957620	420
chr3.fa	102294929	102296837	1487
chr3.fa	104317803	104318529	420
chr3.fa	104608014	104608692	381
chr3.fa	104859665	104860396	327
chr3.fa	106397402	106398366	704
chr3.fa	106983520	106984202	350
chr3.fa	107012237	107013020	365
chr3.fa	107771798	107772417	232
chr3.fa	107961913	107962506	348
chr3.fa	109572069	109572793	357
chr3.fa	112126901	112127608	345
chr3.fa	117328735	117329475	404
chr3.fa	117433996	117434728	319
chr3.fa	120181315	120182040	346
chr3.fa	120274788	120275592	339
chr3.fa	120948558	120949715	401
chr3.fa	121688684	121689557	348
chr3.fa	122117798	122118333	185
chr3.fa	122370457	122370985	160
chr3.fa	130416429	130416917	216
chr3.fa	133178093	133179010	557
chr3.fa	133306760	133307621	356
chr3.fa	138001544	138002206	362
chr3.fa	140675740	140676423	410
chr3.fa	142272097	142272735	344
chr3.fa	143583095	143583663	276
chr3.fa	144103017	144103562	192
chr3.fa	145702743	145703488	402
chr3.fa	148342699	148343709	619
chr3.fa	148722306	148722963	299
chr3.fa	149119156	149119841	362
chr3.fa	152103412	152104419	331
chr3.fa	152511518	152512281	461
chr3.fa	152530074	152530774	248
chr3.fa	153943084	153943895	413
chr3.fa	155889531	155890185	328
chr3.fa	156838159	156838809	353
chr3.fa	156883851	156884898	780
chr3.fa	158414385	158415032	274
chr3.fa	158748884	158749640	390
chr3.fa	161304325	161305132	523
chr3.fa	161538850	161539896	352
chr3.fa	162889102	162889648	276
chr3.fa	164894447	164895242	391
chr3.fa	165464324	165465196	523
chr3.fa	167618605	167619403	429
chr3.fa	171858387	171859041	287
chr3.fa	172035224	172035853	276
chr3.fa	173150116	173150881	263
chr3.fa	174058577	174059389	402
chr3.fa	175030308	175031161	370
chr3.fa	175202350	175202995	341
chr3.fa	175495827	175496490	312
chr3.fa	177090310	177090943	334
chr3.fa	177802953	177804075	707
chr3.fa	178171644	178172331	369
chr3.fa	178228312	178228923	258
chr3.fa	182002446	182003187	388
chr3.fa	182542626	182543326	341
chr3.fa	182974596	182975200	333
chr3.fa	183483034	183483589	340
chr3.fa	187457020	187457725	393
chr3.fa	187924415	187925190	399
chr3.fa	187946837	187947493	340
chr3.fa	188409928	188410383	202
chr3.fa	188665606	188666315	295
chr3.fa	189167691	189168196	284
chr3.fa	190478644	190479372	313
chr3.fa	190525352	190526047	340
chr3.fa	190965121	190965805	404
chr3.fa	192070730	192071349	318
chr3.fa	192646222	192646931	395
chr3.fa	193226801	193227604	332
chr3.fa	193640009	193640622	280
chr3.fa	194591818	194592468	325
chr3.fa	195310577	195311545	687
chr4.fa	1543051	1543513	209
chr4.fa	4652190	4652716	233
chr4.fa	6958733	6959388	355
chr4.fa	8353446	8354146	385
chr4.fa	10531747	10532813	389
chr4.fa	12862967	12863631	285
chr4.fa	15651481	15652374	541
chr4.fa	16045637	16046334	326
chr4.fa	20640828	20641550	334
chr4.fa	24012021	24012605	368
chr4.fa	31393410	31394153	421
chr4.fa	37298975	37299711	401
chr4.fa	41079566	41080300	309
chr4.fa	41320859	41322108	955
chr4.fa	42132911	42133582	322
chr4.fa	45131269	45131808	295
chr4.fa	45142107	45143121	687
chr4.fa	57594686	57595108	207
chr4.fa	60275283	60275858	354
chr4.fa	61738029	61738806	376
chr4.fa	62787435	62788156	378
chr4.fa	66901053	66902025	467
chr4.fa	69190462	69191263	357
chr4.fa	69536121	69536843	431
chr4.fa	69681142	69681883	419
chr4.fa	69885972	69886537	284
chr4.fa	69892940	69893742	417
chr4.fa	70080253	70081055	365
chr4.fa	70145662	70146383	367
chr4.fa	70254260	70255325	769
chr4.fa	70273914	70274682	409
chr4.fa	70922106	70922883	395
chr4.fa	71383513	71384234	313
chr4.fa	71929330	71929966	352
chr4.fa	73192817	73193511	357
chr4.fa	73767838	73768856	424
chr4.fa	73839976	73840980	582
chr4.fa	74487402	74488038	264
chr4.fa	74704644	74705913	997
chr4.fa	74760431	74761968	966
chr4.fa	74764835	74765873	385
chr4.fa	77294722	77296428	676
chr4.fa	77492169	77493023	470
chr4.fa	78485172	78485999	393
chr4.fa	78526183	78526824	319
chr4.fa	81898834	81899522	331
chr4.fa	88010316	88011099	399
chr4.fa	88330361	88331835	388
chr4.fa	89117684	89118347	355
chr4.fa	89255853	89256674	375
chr4.fa	89435610	89436668	682
chr4.fa	89521017	89522217	389
chr4.fa	90602018	90602759	360
chr4.fa	91363534	91364279	337
chr4.fa	91959038	91959705	305
chr4.fa	95436941	95437640	407
chr4.fa	95574024	95575031	361
chr4.fa	95601155	95601874	344
chr4.fa	95607064	95607722	351
chr4.fa	95946736	95947478	301
chr4.fa	96257780	96258708	345
chr4.fa	96512295	96513162	401
chr4.fa	96567771	96568162	190
chr4.fa	97350646	97351461	442
chr4.fa	97482994	97483655	362
chr4.fa	98545253	98545955	383
chr4.fa	101551271	101551886	259
chr4.fa	102132192	102133085	451
chr4.fa	106266480	106267118	262
chr4.fa	106831864	106832665	382
chr4.fa	111828718	111829486	319
chr4.fa	115483548	115484282	343
chr4.fa	117267727	117268797	383
chr4.fa	119676540	119677135	249
chr4.fa	123587550	123588457	550
chr4.fa	125885292	125886137	475
chr4.fa	125919539	125920216	378
chr4.fa	134378451	134379287	532
chr4.fa	140617331	140618202	547
chr4.fa	141371361	141372021	327
chr4.fa	141884867	141885568	286
chr4.fa	143834017	143834625	357
chr4.fa	144702273	144703854	492
chr4.fa	148038399	148039126	287
chr4.fa	149612826	149613935	735
chr4.fa	153743408	153744077	316
chr4.fa	154190568	154191245	413
chr4.fa	155759126	155759749	395
chr4.fa	155963106	155963969	235
chr4.fa	156366379	156366987	312
chr4.fa	159717415	159718099	321
chr4.fa	159934706	159935433	346
chr4.fa	164030721	164031642	510
chr4.fa	166209923	166210683	400
chr4.fa	167918919	167919545	319
chr4.fa	168137648	168138578	473
chr4.fa	168300330	168301137	413
chr4.fa	169600813	169601500	296
chr4.fa	169840871	169841500	351
chr4.fa	170098234	170099120	461
chr4.fa	170280997	170281671	297
chr4.fa	171001604	171002235	305
chr4.fa	173958254	173958933	317
chr4.fa	173959509	173960283	392
chr4.fa	179068163	179068871	354
chr4.fa	181509579	181510240	279
chr4.fa	181984215	181984983	444
chr4.fa	187004653	187005524	415
chr5.fa	1888967	1889675	340
chr5.fa	9587262	9587765	171
chr5.fa	11711942	11712571	315
chr5.fa	11992485	11993074	354
chr5.fa	14131658	14132401	344
chr5.fa	14528953	14529768	409
chr5.fa	14588916	14589677	407
chr5.fa	14716628	14717727	719
chr5.fa	14983631	14984339	339
chr5.fa	15356631	15357400	403
chr5.fa	16547350	16548218	432
chr5.fa	23727312	23727827	195
chr5.fa	23990976	23991559	257
chr5.fa	28880858	28881629	423
chr5.fa	29485296	29485881	318
chr5.fa	29804211	29804920	370
chr5.fa	30838047	30838702	401
chr5.fa	32249543	32250257	376
chr5.fa	32888930	32889650	390
chr5.fa	33990781	33991486	294
chr5.fa	37254663	37255442	327
chr5.fa	38692738	38693494	356
chr5.fa	39188113	39188607	272
chr5.fa	39613364	39614509	300
chr5.fa	40306880	40307753	416
chr5.fa	41755590	41756363	370
chr5.fa	41761527	41762258	467
chr5.fa	42426042	42427295	801
chr5.fa	51839787	51840418	288
chr5.fa	53963402	53964191	361
chr5.fa	54865093	54865733	358
chr5.fa	58413038	58413684	308
chr5.fa	58676193	58677917	558
chr5.fa	59305715	59306570	437
chr5.fa	59587448	59588733	799
chr5.fa	60122712	60123650	589
chr5.fa	61296363	61296967	274
chr5.fa	65658894	65659390	294
chr5.fa	66544456	66545601	272
chr5.fa	67389114	67389861	368
chr5.fa	68078798	68079437	305
chr5.fa	68249172	68249935	366
chr5.fa	71010605	71011294	269
chr5.fa	71306020	71306650	392
chr5.fa	71420976	71421635	248
chr5.fa	72837198	72837843	317
chr5.fa	75843180	75843840	341
chr5.fa	76560352	76561309	509
chr5.fa	78016253	78016873	336
chr5.fa	79920897	79921557	303
chr5.fa	82419066	82419780	352
chr5.fa	86981781	86982577	444
chr5.fa	90243373	90243886	284
chr5.fa	90514727	90515561	505
chr5.fa	93009757	93012053	1934
chr5.fa	93712452	93713090	298
chr5.fa	93739041	93739960	324
chr5.fa	94497474	94499487	433
chr5.fa	94977369	94978083	368
chr5.fa	95324375	95325948	1186
chr5.fa	96110661	96111295	367
chr5.fa	96223179	96223705	272
chr5.fa	98806837	98807286	118
chr5.fa	101090860	101091702	368
chr5.fa	101960980	101961730	396
chr5.fa	103630751	103631754	305
chr5.fa	105552870	105553463	293
chr5.fa	107573400	107574064	349
chr5.fa	109323539	109324176	325
chr5.fa	114038154	114038962	440
chr5.fa	114511924	114512969	332
chr5.fa	116124684	116125682	718
chr5.fa	116726208	116726817	325
chr5.fa	118344670	118345273	330
chr5.fa	119335039	119335704	338
chr5.fa	121113063	121113765	355
chr5.fa	121339777	121340354	291
chr5.fa	122732996	122733666	386
chr5.fa	123149732	123150541	357
chr5.fa	123991138	123992243	684
chr5.fa	124025092	124026008	488
chr5.fa	124511669	124512340	324
chr5.fa	126310104	126310678	335
chr5.fa	126814960	126815861	473
chr5.fa	126984826	126985835	644
chr5.fa	127003424	127004404	338
chr5.fa	127089662	127090739	737
chr5.fa	127162879	127163573	370
chr5.fa	127688949	127689639	337
chr5.fa	128309409	128310102	319
chr5.fa	133635123	133635762	353
chr5.fa	135286748	135287482	361
chr5.fa	135561447	135562120	366
chr5.fa	136527931	136528980	391
chr5.fa	136960462	136961235	371
chr5.fa	137534179	137534900	395
chr5.fa	140192639	140193244	280
chr5.fa	140745950	140746618	366
chr5.fa	142940868	142941305	149
chr5.fa	143038991	143039783	377
chr5.fa	143274942	143275718	384
chr5.fa	147291027	147291498	193
chr5.fa	148220992	148221727	327
chr5.fa	148398542	148399281	373
chr5.fa	149375885	149376519	351
chr5.fa	150733602	150734309	358
chr5.fa	150793011	150794691	1284
chr5.fa	150842689	150843450	366
chr5.fa	155959561	155960434	505
chr5.fa	156097395	156098182	442
chr5.fa	156351543	156352167	395
chr5.fa	158613097	158613839	368
chr5.fa	160297093	160297640	277
chr5.fa	160599104	160599731	319
chr5.fa	161284151	161284851	347
chr5.fa	163218133	163218829	348
chr5.fa	163945032	163945662	297
chr5.fa	165056214	165056929	369
chr5.fa	165235076	165235907	429
chr5.fa	165347173	165347856	413
chr5.fa	167780058	167781072	360
chr5.fa	168458928	168459577	317
chr5.fa	172438411	172439065	391
chr6.fa	1838736	1839479	359
chr6.fa	4738679	4739217	339
chr6.fa	19779477	19779945	264
chr6.fa	21958600	21959241	265
chr6.fa	22030869	22031547	286
chr6.fa	22520944	22521806	495
chr6.fa	22699509	22700323	365
chr6.fa	22764534	22765175	368
chr6.fa	22821718	22822496	379
chr6.fa	23692330	23693139	394
chr6.fa	24961041	24961684	382
chr6.fa	25329863	25330660	501
chr6.fa	25447254	25448015	408
chr6.fa	25804925	25805525	334
chr6.fa	27073999	27074717	355
chr6.fa	28348730	28349381	364
chr6.fa	28425867	28427015	588
chr6.fa	28492766	28493431	344
chr6.fa	32932601	32933223	296
chr6.fa	33683970	33685577	1189
chr6.fa	34192151	34192925	390
chr6.fa	34360388	34361429	661
chr6.fa	36316971	36317480	331
chr6.fa	40700518	40701137	295
chr6.fa	43651302	43652021	353
chr6.fa	44607817	44608395	245
chr6.fa	46029812	46030452	310
chr6.fa	46789170	46790044	411
chr6.fa	46940664	46941406	352
chr6.fa	48884079	48884748	277
chr6.fa	48901542	48902143	286
chr6.fa	49632303	49633048	397
chr6.fa	49874228	49875115	508
chr6.fa	51602316	51602932	300
chr6.fa	55059256	55060160	406
chr6.fa	56992412	56993083	343
chr6.fa	57838334	57838926	384
chr6.fa	62979406	62980067	336
chr6.fa	64777218	64778057	490
chr6.fa	65141579	65142198	380
chr6.fa	68148897	68149507	274
chr6.fa	70244656	70245500	565
chr6.fa	73197776	73198337	244
chr6.fa	73737252	73737933	379
chr6.fa	75463413	75464245	387
chr6.fa	76233893	76234767	550
chr6.fa	76579912	76580728	424
chr6.fa	79383055	79383621	296
chr6.fa	79386157	79386719	314
chr6.fa	80722076	80722748	363
chr6.fa	80725424	80726064	345
chr6.fa	89506529	89507211	360
chr6.fa	90216355	90217254	436
chr6.fa	90651011	90651598	263
chr6.fa	91459714	91460397	363
chr6.fa	93390927	93391671	393
chr6.fa	94051958	94052586	339
chr6.fa	94649891	94650687	395
chr6.fa	95251350	95251947	315
chr6.fa	95272354	95273180	347
chr6.fa	95992926	95993788	365
chr6.fa	97735939	97736602	310
chr6.fa	103365982	103366628	343
chr6.fa	105569724	105570328	326
chr6.fa	106545388	106546007	309
chr6.fa	106794970	106795608	327
chr6.fa	106879197	106879813	239
chr6.fa	110710717	110711560	461
chr6.fa	110875863	110876720	363
chr6.fa	110974972	110976012	467
chr6.fa	112793267	112793998	372
chr6.fa	116432522	116433273	348
chr6.fa	117243898	117244602	331
chr6.fa	119630223	119630814	202
chr6.fa	122295246	122295920	339
chr6.fa	123092131	123092998	461
chr6.fa	125064088	125065046	298
chr6.fa	126039101	126039681	345
chr6.fa	126312807	126313304	184
chr6.fa	126613394	126613939	293
chr6.fa	126921334	126922156	512
chr6.fa	127344042	127344648	301
chr6.fa	127895463	127896261	422
chr6.fa	129528832	129529545	355
chr6.fa	130328684	130329751	737
chr6.fa	130923272	130924085	485
chr6.fa	131029230	131029894	391
chr6.fa	131455458	131456084	296
chr6.fa	131579294	131580076	389
chr6.fa	132003500	132004034	208
chr6.fa	134341104	134341710	343
chr6.fa	134487853	134488431	294
chr6.fa	135331356	135331987	340
chr6.fa	136257032	136257773	434
chr6.fa	136267642	136268466	413
chr6.fa	138552395	138553325	550
chr6.fa	138579977	138580652	395
chr6.fa	139806623	139807417	377
chr6.fa	140374774	140375495	381
chr6.fa	142606599	142607244	354
chr6.fa	142671411	142671996	235
chr6.fa	142696298	142696895	389
chr6.fa	142696935	142697843	495
chr6.fa	142980720	142981396	333
chr6.fa	144608074	144608817	371
chr6.fa	144618799	144619790	321
chr6.fa	144732375	144733512	385
chr6.fa	145463933	145464541	329
chr6.fa	147500824	147501557	307
chr6.fa	148454173	148454706	375
chr6.fa	148455572	148456655	693
chr6.fa	151293989	151294653	328
chr6.fa	157172178	157172791	271
chr6.fa	159207662	159208413	335
chr6.fa	160228388	160229000	333
chr6.fa	160833263	160833905	320
chr6.fa	165881834	165882355	206
chr6.fa	166500649	166501260	299
chr6.fa	168151467	168152259	370
chr6.fa	169234795	169235363	323
chr7.fa	2496204	2496903	333
chr7.fa	2870401	2871114	338
chr7.fa	3541085	3541878	404
chr7.fa	3559614	3560206	399
chr7.fa	5625740	5626217	298
chr7.fa	6068133	6068806	303
chr7.fa	7154250	7154847	302
chr7.fa	7726367	7727105	345
chr7.fa	10084419	10084994	226
chr7.fa	11268028	11268773	378
chr7.fa	12047155	12047828	336
chr7.fa	13938816	13939459	292
chr7.fa	13977074	13977775	362
chr7.fa	14808817	14809535	332
chr7.fa	18592387	18593493	741
chr7.fa	19740422	19741562	377
chr7.fa	20633411	20634102	356
chr7.fa	23371717	23372201	255
chr7.fa	23374023	23374808	434
chr7.fa	24021157	24021871	382
chr7.fa	25396211	25396894	372
chr7.fa	25445371	25445921	227
chr7.fa	27062933	27063361	251
chr7.fa	27975841	27976918	475
chr7.fa	28509006	28509695	326
chr7.fa	29270086	29270898	394
chr7.fa	30294462	30295212	375
chr7.fa	31010071	31010697	302
chr7.fa	32502864	32503479	323
chr7.fa	32890738	32891322	403
chr7.fa	34275578	34276286	297
chr7.fa	38280446	38281358	487
chr7.fa	39289723	39290422	318
chr7.fa	40283868	40284601	367
chr7.fa	41160619	41161410	403
chr7.fa	41618712	41619320	255
chr7.fa	42109185	42110274	661
chr7.fa	42133056	42133817	271
chr7.fa	47510027	47510748	378
chr7.fa	48159583	48160267	344
chr7.fa	48837912	48838399	337
chr7.fa	50618331	50618938	287
chr7.fa	50953713	50954336	264
chr7.fa	51674266	51674939	327
chr7.fa	51983450	51983984	282
chr7.fa	52849685	52850652	377
chr7.fa	55056038	55056600	338
chr7.fa	55245008	55245918	557
chr7.fa	66935185	66935915	351
chr7.fa	67004062	67004657	261
chr7.fa	68195731	68196568	377
chr7.fa	69928347	69929054	371
chr7.fa	70044227	70044880	290
chr7.fa	73163992	73164686	347
chr7.fa	73613751	73614131	130
chr7.fa	79723624	79724569	368
chr7.fa	79839555	79840280	391
chr7.fa	80014508	80015437	541
chr7.fa	80412338	80413084	349
chr7.fa	80513738	80514564	425
chr7.fa	81120685	81121482	385
chr7.fa	82140779	82141395	271
chr7.fa	82896284	82897070	354
chr7.fa	84158349	84159348	649
chr7.fa	86973153	86974227	748
chr7.fa	87910811	87911488	369
chr7.fa	88291164	88291792	294
chr7.fa	89314185	89315041	530
chr7.fa	89316069	89316744	377
chr7.fa	89856448	89857482	374
chr7.fa	89860439	89861232	374
chr7.fa	91257897	91258659	350
chr7.fa	95179217	95180129	440
chr7.fa	95584948	95585614	310
chr7.fa	95604329	95605104	432
chr7.fa	96137551	96138288	361
chr7.fa	99424663	99425568	428
chr7.fa	101026114	101026642	306
chr7.fa	103425155	103425868	357
chr7.fa	103570052	103570738	346
chr7.fa	103755189	103756080	500
chr7.fa	103825550	103826345	418
chr7.fa	104431336	104432055	397
chr7.fa	105007781	105008507	403
chr7.fa	105603220	105604009	394
chr7.fa	105857365	105858203	481
chr7.fa	107732370	107733020	354
chr7.fa	108251477	108252204	351
chr7.fa	108253990	108255188	856
chr7.fa	109795333	109795866	342
chr7.fa	111169280	111170702	997
chr7.fa	111390009	111391547	1069
chr7.fa	111442848	111444016	777
chr7.fa	112212154	112213367	822
chr7.fa	113054410	113055233	431
chr7.fa	115317774	115318614	445
chr7.fa	116737968	116738436	142
chr7.fa	116763432	116764272	393
chr7.fa	117004352	117005011	317
chr7.fa	117873833	117874390	240
chr7.fa	120349988	120350720	341
chr7.fa	120661879	120662654	386
chr7.fa	122348588	122349355	422
chr7.fa	125118678	125119707	387
chr7.fa	125124470	125125406	544
chr7.fa	126486832	126487514	294
chr7.fa	127549609	127550368	361
chr7.fa	130008420	130009117	362
chr7.fa	131785074	131785787	371
chr7.fa	134783719	134784350	335
chr7.fa	137265932	137266789	576
chr7.fa	137781079	137781819	345
chr7.fa	139424669	139425382	330
chr7.fa	140706043	140706751	360
chr7.fa	141866135	141866734	256
chr7.fa	142592228	142593008	380
chr7.fa	146689145	146689727	409
chr7.fa	147979025	147979948	611
chr7.fa	152312906	152313573	355
chr7.fa	154991413	154992006	330
chr7.fa	158525648	158526375	361
chr8.fa	6456922	6457370	182
chr8.fa	17930909	17931553	333
chr8.fa	18509103	18509699	282
chr8.fa	18779987	18780631	313
chr8.fa	19551476	19552118	279
chr8.fa	19944116	19945183	283
chr8.fa	23501062	23501670	286
chr8.fa	25265332	25266272	572
chr8.fa	26669135	26669780	287
chr8.fa	27139865	27140539	337
chr8.fa	27460600	27461293	361
chr8.fa	28005503	28006089	299
chr8.fa	29235188	29235765	394
chr8.fa	29781031	29781600	270
chr8.fa	29832481	29833207	377
chr8.fa	34554233	34554806	359
chr8.fa	35513266	35513980	339
chr8.fa	35719049	35719805	371
chr8.fa	35729400	35730576	781
chr8.fa	37160026	37160794	379
chr8.fa	38124245	38125200	326
chr8.fa	38171690	38172520	407
chr8.fa	38858518	38859268	396
chr8.fa	39689345	39690151	418
chr8.fa	39751198	39751815	320
chr8.fa	41867678	41868218	184
chr8.fa	42306810	42307509	344
chr8.fa	48438432	48439394	406
chr8.fa	48647418	48648245	409
chr8.fa	49090443	49091215	368
chr8.fa	49991051	49991716	307
chr8.fa	54139760	54141002	917
chr8.fa	56130016	56130807	464
chr8.fa	58904399	58905155	450
chr8.fa	59198617	59199166	246
chr8.fa	59574972	59575738	333
chr8.fa	59913126	59913910	423
chr8.fa	62695171	62696276	388
chr8.fa	62717878	62718595	445
chr8.fa	62946656	62947530	457
chr8.fa	63570203	63570967	388
chr8.fa	64041399	64041972	280
chr8.fa	66217195	66217956	344
chr8.fa	67626124	67627016	330
chr8.fa	68722580	68723616	574
chr8.fa	69060651	69061474	382
chr8.fa	69297505	69298112	314
chr8.fa	70500404	70501198	391
chr8.fa	71863458	71864086	320
chr8.fa	74007427	74008164	384
chr8.fa	75488219	75489253	682
chr8.fa	75684944	75685733	385
chr8.fa	77226864	77227452	309
chr8.fa	77602000	77602820	413
chr8.fa	79829908	79830871	358
chr8.fa	80818785	80820285	530
chr8.fa	81158818	81159660	340
chr8.fa	81461682	81462540	423
chr8.fa	82035474	82036181	305
chr8.fa	85404307	85405029	383
chr8.fa	85742422	85743299	423
chr8.fa	85760569	85761371	411
chr8.fa	86224854	86225656	371
chr8.fa	87382278	87382997	365
chr8.fa	87849130	87849880	344
chr8.fa	90731643	90732702	434
chr8.fa	95971935	95972687	337
chr8.fa	96112699	96113642	586
chr8.fa	96329422	96330548	458
chr8.fa	97855794	97856550	361
chr8.fa	97884672	97885351	342
chr8.fa	97976147	97976836	340
chr8.fa	99580478	99581224	358
chr8.fa	99903923	99904622	362
chr8.fa	101029924	101030747	443
chr8.fa	102435733	102436436	329
chr8.fa	107642518	107643214	376
chr8.fa	108350533	108351493	612
chr8.fa	108429821	108430571	370
chr8.fa	108432337	108433115	401
chr8.fa	110434458	110435175	355
chr8.fa	113038723	113039431	334
chr8.fa	118072437	118073120	374
chr8.fa	119800983	119801599	344
chr8.fa	120988918	120990275	941
chr8.fa	122027437	122028278	456
chr8.fa	122336918	122337522	326
chr8.fa	124417536	124418392	378
chr8.fa	125213697	125214393	305
chr8.fa	125865420	125867100	249
chr8.fa	128505861	128506514	333
chr8.fa	128519415	128520152	406
chr8.fa	128775561	128776380	293
chr8.fa	129169412	129170111	311
chr8.fa	129435662	129436509	430
chr8.fa	130989429	130989903	264
chr8.fa	131008870	131009539	303
chr8.fa	132854927	132855882	510
chr8.fa	132894996	132895665	313
chr8.fa	133495104	133496349	851
chr8.fa	134124278	134124813	252
chr8.fa	134334302	134334977	387
chr8.fa	134338812	134339745	470
chr8.fa	134467778	134468413	319
chr8.fa	134836865	134837620	338
chr8.fa	135898621	135899250	310
chr8.fa	136605781	136606529	336
chr8.fa	139533546	139534311	362
chr8.fa	143758764	143759225	169
chr8.fa	144136796	144137799	687
chr9.fa	468475	469277	454
chr9.fa	494593	495414	408
chr9.fa	1600040	1600506	171
chr9.fa	2381782	2382236	284
chr9.fa	2477583	2478269	314
chr9.fa	3881839	3882450	367
chr9.fa	7483893	7484474	310
chr9.fa	14027010	14028008	336
chr9.fa	16700870	16701736	651
chr9.fa	17092130	17092850	343
chr9.fa	17332484	17333201	344
chr9.fa	21568374	21569061	354
chr9.fa	22455115	22455877	335
chr9.fa	22954859	22955547	295
chr9.fa	23598797	23599560	350
chr9.fa	23829102	23829794	350
chr9.fa	24348865	24349605	308
chr9.fa	24381046	24382318	422
chr9.fa	24701387	24702201	394
chr9.fa	26782601	26783343	452
chr9.fa	29284065	29284669	275
chr9.fa	31510312	31511300	400
chr9.fa	34674365	34674972	321
chr9.fa	35258511	35259209	359
chr9.fa	36099786	36100224	191
chr9.fa	36101961	36102700	387
chr9.fa	36296568	36297358	483
chr9.fa	36419649	36420364	482
chr9.fa	37700129	37701396	824
chr9.fa	72117769	72118281	258
chr9.fa	73095414	73096182	396
chr9.fa	73849596	73850155	220
chr9.fa	73878178	73878881	400
chr9.fa	74907972	74908646	428
chr9.fa	75600481	75601187	400
chr9.fa	76168178	76168807	219
chr9.fa	76447498	76448073	307
chr9.fa	76453589	76454894	970
chr9.fa	79407930	79408458	257
chr9.fa	79414122	79414963	571
chr9.fa	80986488	80987208	355
chr9.fa	81124816	81125538	366
chr9.fa	81154766	81155853	319
chr9.fa	81769137	81769792	370
chr9.fa	82104356	82105215	416
chr9.fa	82188391	82188907	261
chr9.fa	82554501	82555767	307
chr9.fa	83644780	83645521	310
chr9.fa	84146375	84146821	255
chr9.fa	84202538	84203509	268
chr9.fa	84429211	84430005	308
chr9.fa	84688384	84689163	455
chr9.fa	85171702	85172648	563
chr9.fa	85175123	85175714	345
chr9.fa	85195844	85196777	473
chr9.fa	85618595	85619347	374
chr9.fa	86601459	86602157	348
chr9.fa	87761836	87762594	386
chr9.fa	88206115	88206901	407
chr9.fa	88660515	88661564	624
chr9.fa	89019983	89020935	339
chr9.fa	92279655	92280368	354
chr9.fa	93317518	93318298	456
chr9.fa	93371861	93372682	453
chr9.fa	93683202	93683913	394
chr9.fa	93882365	93883116	351
chr9.fa	98483322	98484066	351
chr9.fa	101904361	101905026	331
chr9.fa	102811600	102812431	498
chr9.fa	103850683	103851327	268
chr9.fa	104576216	104576846	337
chr9.fa	104967317	104968203	282
chr9.fa	104968623	104969092	266
chr9.fa	105700816	105701482	315
chr9.fa	106028214	106028942	337
chr9.fa	107291868	107292449	277
chr9.fa	109276551	109277348	429
chr9.fa	110217548	110218731	346
chr9.fa	110460960	110461599	288
chr9.fa	110581899	110582671	329
chr9.fa	110588186	110588778	205
chr9.fa	111330238	111330978	324
chr9.fa	111551856	111552579	346
chr9.fa	111822220	111823210	589
chr9.fa	111862565	111863458	470
chr9.fa	112002639	112004709	1042
chr9.fa	112063137	112063945	398
chr9.fa	112486062	112487110	467
chr9.fa	112665529	112666331	341
chr9.fa	112840608	112841422	426
chr9.fa	113709750	113710839	386
chr9.fa	114110892	114111613	374
chr9.fa	114205618	114206454	296
chr9.fa	114367388	114368338	406
chr9.fa	115544476	115545085	208
chr9.fa	116355045	116355568	184
chr9.fa	118088539	118089228	282
chr9.fa	118121449	118122198	349
chr9.fa	122520749	122521448	354
chr9.fa	122630777	122631465	377
chr9.fa	123390772	123391365	331
chr9.fa	123678654	123679382	353
chr9.fa	123783484	123784159	284
chr9.fa	124119113	124119684	346
chr9.fa	126703767	126704416	369
chr9.fa	135099749	135100404	417
chr9.fa	140195146	140195806	355
chrX.fa	2596495	2597240	367
chrX.fa	9070811	9071662	383
chrX.fa	10957376	10958034	281
chrX.fa	11465195	11466181	661
chrX.fa	11482414	11482966	235
chrX.fa	12106338	12107043	357
chrX.fa	12895278	12895921	333
chrX.fa	13391042	13391702	319
chrX.fa	16158905	16159519	307
chrX.fa	18028220	18028897	349
chrX.fa	20279337	20280055	278
chrX.fa	21752061	21752618	383
chrX.fa	23754136	23754824	356
chrX.fa	29645400	29646519	218
chrX.fa	30483578	30484151	194
chrX.fa	36867057	36867893	679
chrX.fa	40377377	40377828	173
chrX.fa	42341296	42341838	240
chrX.fa	43566785	43567640	380
chrX.fa	43768439	43769000	234
chrX.fa	45615650	45616509	554
chrX.fa	45962523	45963081	325
chrX.fa	46599240	46599894	342
chrX.fa	47010595	47011331	345
chrX.fa	47022205	47022791	222
chrX.fa	51059040	51059625	290
chrX.fa	54071787	54072391	334
chrX.fa	56027168	56027772	318
chrX.fa	57100822	57101209	235
chrX.fa	68904951	68905540	318
chrX.fa	69168222	69168809	234
chrX.fa	73889776	73890429	322
chrX.fa	76947291	76947980	378
chrX.fa	81640693	81641302	312
chrX.fa	91476360	91476881	160
chrX.fa	93855068	93855726	335
chrX.fa	109347172	109347732	279
chrX.fa	130805536	130806295	351
chrX.fa	131976645	131977335	358
chrX.fa	133301698	133302283	266
chrX.fa	135131761	135132188	278
chrX.fa	135535718	135536472	456
chrX.fa	138626045	138626632	338
chrX.fa	149252994	149253546	259
chrY.fa	8081143	8081817	297
chrY.fa	8357766	8358492	367
chrY.fa	8479731	8480385	324
chrY.fa	17457225	17457858	248
chrY.fa	21560159	21560781	276
chrY.fa	21706220	21706974	410
chrY.fa	23091727	23092270	334

## Sheet: R1881_Compound 26 (0.1uM)
chr	start	end	summit
chr1.fa	750928	751124	98
chr1.fa	852602	853223	310
chr1.fa	2179813	2180432	295
chr1.fa	2186556	2187917	343
chr1.fa	2342030	2342675	445
chr1.fa	3250354	3250888	306
chr1.fa	3445847	3446465	317
chr1.fa	4656783	4657607	616
chr1.fa	4789986	4790663	384
chr1.fa	5030549	5031067	225
chr1.fa	5554441	5555033	301
chr1.fa	5787240	5787735	220
chr1.fa	6217753	6218399	380
chr1.fa	6472801	6473465	339
chr1.fa	7399923	7400562	306
chr1.fa	8030997	8031718	325
chr1.fa	8130783	8131450	375
chr1.fa	8301587	8302102	344
chr1.fa	8318876	8320260	461
chr1.fa	8326580	8327221	346
chr1.fa	8359994	8360543	297
chr1.fa	8472378	8473132	347
chr1.fa	8789879	8790454	349
chr1.fa	9061792	9062965	669
chr1.fa	9087341	9087895	257
chr1.fa	9494934	9495711	445
chr1.fa	9496106	9496906	435
chr1.fa	9613602	9614248	329
chr1.fa	9903395	9904035	319
chr1.fa	10695902	10696532	312
chr1.fa	11316263	11316837	198
chr1.fa	11464244	11464697	201
chr1.fa	11629528	11630119	355
chr1.fa	12248975	12249387	146
chr1.fa	12467235	12467882	330
chr1.fa	12535905	12536600	403
chr1.fa	12556325	12557063	343
chr1.fa	14605455	14606476	729
chr1.fa	14825212	14825868	298
chr1.fa	14951981	14952637	321
chr1.fa	15064632	15065281	295
chr1.fa	15284547	15285094	291
chr1.fa	16676268	16676808	171
chr1.fa	16929921	16931427	1128
chr1.fa	18218579	18219379	323
chr1.fa	18367540	18368141	271
chr1.fa	18479731	18480178	302
chr1.fa	18516736	18517397	199
chr1.fa	18625055	18625808	372
chr1.fa	18790671	18791343	320
chr1.fa	19315258	19315908	316
chr1.fa	19406210	19406947	377
chr1.fa	19753484	19754270	370
chr1.fa	19831100	19831736	327
chr1.fa	20102694	20103297	348
chr1.fa	20358820	20359529	358
chr1.fa	20647929	20648438	241
chr1.fa	20667500	20668583	770
chr1.fa	21594319	21594886	252
chr1.fa	21658541	21659142	323
chr1.fa	21951841	21952617	340
chr1.fa	22324195	22324781	318
chr1.fa	23409989	23410639	321
chr1.fa	23411239	23411819	227
chr1.fa	23902676	23903242	247
chr1.fa	24111211	24111852	338
chr1.fa	24310699	24311575	542
chr1.fa	24454102	24454817	322
chr1.fa	24455468	24456205	440
chr1.fa	24670052	24670634	266
chr1.fa	24711144	24711636	267
chr1.fa	24715982	24716701	393
chr1.fa	25179600	25180649	875
chr1.fa	25785130	25785980	564
chr1.fa	26216147	26216741	305
chr1.fa	26399325	26399873	214
chr1.fa	26406325	26407179	490
chr1.fa	26423924	26424726	414
chr1.fa	26732670	26733377	315
chr1.fa	27125920	27127126	877
chr1.fa	27693397	27693878	212
chr1.fa	28417448	28418104	312
chr1.fa	28764470	28765143	324
chr1.fa	29074611	29075228	207
chr1.fa	30155521	30156223	367
chr1.fa	30179075	30179528	288
chr1.fa	30723278	30723999	315
chr1.fa	30975133	30975474	113
chr1.fa	31137102	31137699	337
chr1.fa	31731155	31732003	522
chr1.fa	32689808	32690278	309
chr1.fa	32940374	32941084	443
chr1.fa	32967417	32968055	288
chr1.fa	33228845	33229319	307
chr1.fa	33947901	33948533	317
chr1.fa	34125164	34126368	335
chr1.fa	34212211	34212866	359
chr1.fa	34224218	34224790	277
chr1.fa	34380089	34381127	763
chr1.fa	35315841	35316513	305
chr1.fa	36153532	36154018	314
chr1.fa	36626990	36627673	330
chr1.fa	36705272	36705988	373
chr1.fa	36734557	36735465	555
chr1.fa	36762495	36763077	274
chr1.fa	37961371	37961992	309
chr1.fa	37964624	37965463	307
chr1.fa	38608090	38608956	507
chr1.fa	39598698	39599391	362
chr1.fa	39813794	39814470	352
chr1.fa	39832113	39832552	183
chr1.fa	40009906	40010620	289
chr1.fa	40300646	40301152	242
chr1.fa	40767457	40768058	282
chr1.fa	41681984	41682632	333
chr1.fa	42642357	42642902	319
chr1.fa	43504953	43505774	255
chr1.fa	44223317	44223803	297
chr1.fa	44338014	44338502	257
chr1.fa	45912102	45912722	260
chr1.fa	46505078	46505774	266
chr1.fa	47108840	47109589	372
chr1.fa	47147297	47147915	294
chr1.fa	48716650	48717289	350
chr1.fa	48918411	48918984	312
chr1.fa	49439243	49439787	370
chr1.fa	49490764	49491445	344
chr1.fa	49812461	49813098	234
chr1.fa	50050292	50050851	232
chr1.fa	50588622	50589518	594
chr1.fa	50623555	50624252	342
chr1.fa	50626061	50626684	338
chr1.fa	51099013	51099974	630
chr1.fa	51416079	51416621	327
chr1.fa	52413924	52414925	626
chr1.fa	52657253	52658228	587
chr1.fa	53642111	53642752	334
chr1.fa	54731817	54732344	243
chr1.fa	54848980	54849485	300
chr1.fa	55346766	55347272	174
chr1.fa	55370193	55370887	414
chr1.fa	55452971	55453633	327
chr1.fa	55940348	55940929	395
chr1.fa	56104573	56105284	363
chr1.fa	56355122	56355554	254
chr1.fa	56385525	56386353	343
chr1.fa	56501710	56502371	339
chr1.fa	56863472	56864102	322
chr1.fa	57097569	57097935	191
chr1.fa	57253630	57254698	367
chr1.fa	57531005	57531601	323
chr1.fa	57766797	57767499	364
chr1.fa	58192541	58193113	307
chr1.fa	58537974	58538558	348
chr1.fa	58618650	58619245	297
chr1.fa	58648704	58649524	431
chr1.fa	58760342	58761044	334
chr1.fa	59387825	59388461	302
chr1.fa	59536819	59537494	362
chr1.fa	59888505	59889161	326
chr1.fa	60061341	60061958	347
chr1.fa	60132553	60133225	342
chr1.fa	60406799	60407430	336
chr1.fa	60554264	60554912	336
chr1.fa	60559210	60559884	339
chr1.fa	60560109	60560883	416
chr1.fa	60740203	60740982	392
chr1.fa	60816075	60816661	312
chr1.fa	60840277	60840903	315
chr1.fa	61818816	61819959	369
chr1.fa	62106129	62106893	343
chr1.fa	63066286	63067319	343
chr1.fa	63370607	63371129	252
chr1.fa	63945432	63946352	592
chr1.fa	64367348	64367763	229
chr1.fa	64394182	64395053	405
chr1.fa	64449273	64449856	315
chr1.fa	64517512	64518403	550
chr1.fa	64627361	64627908	307
chr1.fa	64637956	64638723	370
chr1.fa	64961110	64962064	634
chr1.fa	65001811	65002682	301
chr1.fa	65416432	65417088	300
chr1.fa	65959446	65960186	380
chr1.fa	65990326	65990906	258
chr1.fa	66023455	66024204	375
chr1.fa	66220022	66220783	409
chr1.fa	66229466	66230345	396
chr1.fa	66337841	66338553	359
chr1.fa	66387003	66387781	336
chr1.fa	66578671	66579143	167
chr1.fa	66719291	66719868	317
chr1.fa	66756789	66757538	492
chr1.fa	66917744	66918339	185
chr1.fa	67162390	67163038	390
chr1.fa	67333209	67333854	332
chr1.fa	68038203	68038822	295
chr1.fa	68345599	68346394	273
chr1.fa	68767177	68767815	326
chr1.fa	69183505	69184190	446
chr1.fa	69526518	69527099	273
chr1.fa	69553984	69554711	369
chr1.fa	69575607	69576484	538
chr1.fa	71472672	71473229	208
chr1.fa	72108151	72108687	233
chr1.fa	73324510	73325157	352
chr1.fa	73572518	73573194	326
chr1.fa	73669021	73669579	207
chr1.fa	73922602	73923190	395
chr1.fa	75957965	75958784	355
chr1.fa	76054319	76054942	279
chr1.fa	76211157	76211709	319
chr1.fa	76534422	76535082	318
chr1.fa	77321684	77322213	298
chr1.fa	77537647	77538149	173
chr1.fa	77645188	77645795	325
chr1.fa	77974778	77975697	249
chr1.fa	78463572	78464294	393
chr1.fa	78611936	78612509	318
chr1.fa	78687737	78688407	341
chr1.fa	78840252	78840954	372
chr1.fa	79014896	79015678	401
chr1.fa	79092908	79093456	290
chr1.fa	79321631	79322353	402
chr1.fa	79332501	79333398	327
chr1.fa	79353490	79354042	229
chr1.fa	79756535	79757251	347
chr1.fa	79982968	79983558	294
chr1.fa	80325050	80325729	358
chr1.fa	81233946	81234487	371
chr1.fa	81873166	81873966	629
chr1.fa	81983618	81984284	331
chr1.fa	81988681	81989383	321
chr1.fa	82025189	82026169	708
chr1.fa	82193567	82194103	285
chr1.fa	82218540	82218848	139
chr1.fa	82443815	82444496	334
chr1.fa	82530255	82530969	371
chr1.fa	83272215	83272894	340
chr1.fa	84011207	84011826	284
chr1.fa	84219616	84220370	477
chr1.fa	84235559	84236247	342
chr1.fa	84609299	84610141	362
chr1.fa	84722530	84723156	365
chr1.fa	84873203	84874124	555
chr1.fa	84898884	84899435	304
chr1.fa	85995597	85996476	281
chr1.fa	87336565	87337169	303
chr1.fa	88370209	88370836	297
chr1.fa	89521281	89521761	308
chr1.fa	89888539	89889072	234
chr1.fa	90089480	90090144	320
chr1.fa	92025325	92025879	265
chr1.fa	92210751	92211894	363
chr1.fa	93226581	93227303	344
chr1.fa	93282604	93283373	344
chr1.fa	93340370	93341098	369
chr1.fa	93715949	93716424	131
chr1.fa	93967365	93967973	321
chr1.fa	94019540	94020283	384
chr1.fa	94050588	94051263	369
chr1.fa	94872024	94872493	180
chr1.fa	95104654	95105371	364
chr1.fa	95209227	95210026	446
chr1.fa	95338567	95339195	345
chr1.fa	95751877	95752458	325
chr1.fa	95798262	95798844	209
chr1.fa	95835709	95836748	364
chr1.fa	96040668	96041415	419
chr1.fa	96354484	96355721	392
chr1.fa	97237925	97238452	337
chr1.fa	97636975	97637780	356
chr1.fa	97877187	97877806	255
chr1.fa	98285940	98286673	337
chr1.fa	98532420	98532965	254
chr1.fa	98553244	98554593	431
chr1.fa	98798917	98799382	243
chr1.fa	98809652	98810580	515
chr1.fa	99889433	99890128	369
chr1.fa	99900049	99900572	198
chr1.fa	99922967	99923939	327
chr1.fa	100272312	100272900	319
chr1.fa	100500660	100501196	325
chr1.fa	100951266	100952119	300
chr1.fa	101710658	101711310	330
chr1.fa	102282419	102283437	312
chr1.fa	105214052	105214724	322
chr1.fa	105534164	105534902	216
chr1.fa	107084142	107084743	241
chr1.fa	107150335	107151001	346
chr1.fa	107186664	107187440	368
chr1.fa	107537558	107538159	347
chr1.fa	107540965	107541610	309
chr1.fa	107562418	107563047	299
chr1.fa	108016518	108017121	306
chr1.fa	108071962	108072522	209
chr1.fa	108324956	108325702	372
chr1.fa	108587920	108588468	371
chr1.fa	110412345	110412884	185
chr1.fa	110419075	110419713	335
chr1.fa	110778479	110779189	373
chr1.fa	111120592	111121277	326
chr1.fa	111219602	111220152	260
chr1.fa	111341417	111342071	338
chr1.fa	111934260	111935026	326
chr1.fa	111948549	111949279	377
chr1.fa	112185652	112186217	250
chr1.fa	112491212	112491884	328
chr1.fa	113004970	113005515	170
chr1.fa	113184371	113184962	345
chr1.fa	113185608	113186173	261
chr1.fa	114977554	114978253	350
chr1.fa	114999856	115000494	303
chr1.fa	115082780	115083358	260
chr1.fa	115685733	115686524	299
chr1.fa	116353534	116354330	467
chr1.fa	116558009	116558776	436
chr1.fa	116676275	116677168	580
chr1.fa	116731955	116732416	289
chr1.fa	116749614	116750421	358
chr1.fa	116835515	116836046	195
chr1.fa	116865530	116866332	345
chr1.fa	117018893	117019465	286
chr1.fa	117811356	117812048	320
chr1.fa	118601976	118602430	263
chr1.fa	118875049	118875642	334
chr1.fa	119203409	119204196	188
chr1.fa	119729836	119730382	376
chr1.fa	120168677	120169201	363
chr1.fa	120180157	120180798	336
chr1.fa	120322395	120323141	335
chr1.fa	120410171	120411320	317
chr1.fa	121184528	121185578	334
chr1.fa	121288562	121289660	744
chr1.fa	145246068	145246669	294
chr1.fa	147098441	147099067	320
chr1.fa	148241261	148242107	266
chr1.fa	149986504	149987094	283
chr1.fa	150540449	150541044	273
chr1.fa	151486843	151487438	259
chr1.fa	151568988	151569463	166
chr1.fa	152020038	152020751	284
chr1.fa	152059160	152059864	417
chr1.fa	152164092	152164917	403
chr1.fa	152705829	152706438	318
chr1.fa	154114669	154115177	314
chr1.fa	154390495	154391124	441
chr1.fa	154808320	154808999	322
chr1.fa	154995206	154995899	341
chr1.fa	156259530	156260265	363
chr1.fa	156586129	156586819	331
chr1.fa	158166087	158166864	330
chr1.fa	158174164	158174626	228
chr1.fa	160171663	160172288	243
chr1.fa	161794226	161794910	321
chr1.fa	161854182	161854724	250
chr1.fa	162159087	162159653	243
chr1.fa	162537222	162537703	296
chr1.fa	162538414	162539180	381
chr1.fa	162548639	162549179	275
chr1.fa	162702283	162702917	331
chr1.fa	162843241	162844328	763
chr1.fa	162900155	162901247	340
chr1.fa	163553434	163554027	323
chr1.fa	163605275	163605597	175
chr1.fa	163840434	163841123	359
chr1.fa	163985211	163985941	314
chr1.fa	164033061	164033784	392
chr1.fa	164174453	164174987	280
chr1.fa	164255292	164255961	319
chr1.fa	164637608	164638120	256
chr1.fa	164840840	164841512	335
chr1.fa	165038928	165039596	302
chr1.fa	165250637	165251248	303
chr1.fa	167094616	167095262	345
chr1.fa	167614175	167615006	506
chr1.fa	167895716	167896760	329
chr1.fa	168460945	168461524	383
chr1.fa	168662320	168663019	310
chr1.fa	168772669	168773371	349
chr1.fa	168830737	168831366	338
chr1.fa	168882837	168883589	314
chr1.fa	169478079	169478957	372
chr1.fa	169479754	169480771	387
chr1.fa	169537606	169538230	250
chr1.fa	169541254	169541924	318
chr1.fa	169543470	169544240	399
chr1.fa	169911363	169912069	313
chr1.fa	170194616	170195221	367
chr1.fa	170903444	170904100	323
chr1.fa	171313116	171313794	322
chr1.fa	171387655	171388171	227
chr1.fa	172076480	172077136	290
chr1.fa	172325619	172326335	389
chr1.fa	172439060	172439748	356
chr1.fa	172715478	172716164	365
chr1.fa	173713555	173714490	350
chr1.fa	174083087	174083713	346
chr1.fa	174537288	174538292	608
chr1.fa	175201354	175202018	323
chr1.fa	176499925	176500585	316
chr1.fa	176562296	176563073	533
chr1.fa	176665167	176665883	409
chr1.fa	176880794	176881889	191
chr1.fa	177388906	177389636	364
chr1.fa	177420174	177420738	226
chr1.fa	177619962	177620674	428
chr1.fa	177670402	177671559	457
chr1.fa	177841529	177842518	289
chr1.fa	177881992	177882587	310
chr1.fa	178116465	178117035	254
chr1.fa	178132450	178133082	313
chr1.fa	178193400	178193954	208
chr1.fa	178306143	178306958	499
chr1.fa	179265665	179266365	376
chr1.fa	179281969	179282584	332
chr1.fa	179899293	179900458	477
chr1.fa	179947204	179948067	320
chr1.fa	180012806	180013609	603
chr1.fa	180042770	180043719	334
chr1.fa	180497774	180498448	319
chr1.fa	181064823	181065500	307
chr1.fa	181327958	181328649	376
chr1.fa	182172334	182172802	204
chr1.fa	182672637	182673364	434
chr1.fa	182937973	182938969	572
chr1.fa	183021850	183022535	309
chr1.fa	183058067	183058743	273
chr1.fa	184331902	184332481	326
chr1.fa	184391847	184392470	385
chr1.fa	184591312	184591906	305
chr1.fa	184674303	184675179	311
chr1.fa	184730608	184731352	448
chr1.fa	184759901	184760552	315
chr1.fa	184772010	184772681	290
chr1.fa	184805752	184806509	446
chr1.fa	184874570	184875229	343
chr1.fa	184898848	184899771	372
chr1.fa	184979995	184980785	452
chr1.fa	185144713	185145290	263
chr1.fa	185311956	185312545	272
chr1.fa	185460595	185461262	349
chr1.fa	185503725	185504531	382
chr1.fa	185674784	185675498	344
chr1.fa	186461481	186462164	372
chr1.fa	186490573	186491497	557
chr1.fa	186535410	186536202	398
chr1.fa	186966503	186967437	622
chr1.fa	187245663	187246540	348
chr1.fa	187486528	187487129	318
chr1.fa	187728958	187729670	402
chr1.fa	187806802	187807422	355
chr1.fa	187940906	187941560	309
chr1.fa	188138935	188139608	283
chr1.fa	190421135	190421794	335
chr1.fa	191734296	191734914	319
chr1.fa	191736517	191737246	356
chr1.fa	192465307	192466052	329
chr1.fa	192659900	192660581	403
chr1.fa	192830900	192831650	221
chr1.fa	193005296	193005941	361
chr1.fa	193077626	193078149	192
chr1.fa	193463890	193464424	212
chr1.fa	193731111	193731775	342
chr1.fa	193823833	193824625	455
chr1.fa	195214832	195215272	241
chr1.fa	196025697	196026350	305
chr1.fa	197011999	197012650	318
chr1.fa	197398737	197399345	337
chr1.fa	198806482	198807441	335
chr1.fa	199660660	199661279	268
chr1.fa	200053705	200054288	242
chr1.fa	200100608	200101292	334
chr1.fa	201235496	201236065	235
chr1.fa	201250159	201251826	556
chr1.fa	201747255	201747826	300
chr1.fa	202537102	202538321	921
chr1.fa	202701559	202702214	317
chr1.fa	203132009	203132528	230
chr1.fa	203398178	203398771	312
chr1.fa	203900853	203901688	502
chr1.fa	203945057	203945985	493
chr1.fa	204057936	204058637	345
chr1.fa	204347935	204348564	299
chr1.fa	205667853	205668520	396
chr1.fa	205672042	205672598	303
chr1.fa	205679244	205680032	324
chr1.fa	207016981	207017474	252
chr1.fa	207177920	207178716	384
chr1.fa	207201212	207201895	281
chr1.fa	207204841	207206522	566
chr1.fa	207240993	207241594	295
chr1.fa	207496601	207497275	335
chr1.fa	208057465	208057973	266
chr1.fa	208123995	208124525	286
chr1.fa	208466304	208466800	178
chr1.fa	208471604	208472546	583
chr1.fa	208619480	208620068	321
chr1.fa	209122280	209122867	362
chr1.fa	209544997	209545640	316
chr1.fa	209551288	209551854	266
chr1.fa	209704213	209704707	278
chr1.fa	211353306	211354009	343
chr1.fa	211360607	211361373	272
chr1.fa	211647669	211648291	317
chr1.fa	211776922	211777436	313
chr1.fa	212070231	212070798	320
chr1.fa	212085384	212085961	282
chr1.fa	212093568	212094173	304
chr1.fa	212178097	212178743	350
chr1.fa	212401854	212402742	618
chr1.fa	213272928	213273617	387
chr1.fa	214587924	214588506	280
chr1.fa	216105847	216106387	321
chr1.fa	217075897	217076597	340
chr1.fa	217644506	217645241	425
chr1.fa	217699297	217699838	342
chr1.fa	218663576	218664242	363
chr1.fa	218743838	218744326	259
chr1.fa	218744656	218745327	299
chr1.fa	218819582	218820266	276
chr1.fa	218823843	218824447	350
chr1.fa	219334665	219335208	183
chr1.fa	219351203	219351877	319
chr1.fa	219452542	219453353	399
chr1.fa	219483522	219484218	337
chr1.fa	219886533	219887121	235
chr1.fa	220337748	220338419	301
chr1.fa	220959634	220960232	327
chr1.fa	220985505	220986206	359
chr1.fa	221316559	221317280	303
chr1.fa	221377404	221378055	296
chr1.fa	221567136	221568005	484
chr1.fa	221947618	221948559	616
chr1.fa	222179863	222180514	315
chr1.fa	222183459	222184151	328
chr1.fa	222773531	222774065	252
chr1.fa	222796012	222796740	384
chr1.fa	222867694	222868483	456
chr1.fa	223119670	223120408	183
chr1.fa	223355574	223356112	328
chr1.fa	223922119	223922665	309
chr1.fa	224330534	224331075	185
chr1.fa	224361231	224361591	179
chr1.fa	224464347	224465635	930
chr1.fa	224492253	224492991	391
chr1.fa	224827562	224828139	340
chr1.fa	225881695	225882399	364
chr1.fa	225960065	225961100	302
chr1.fa	226009436	226010009	202
chr1.fa	226667004	226667527	269
chr1.fa	227204533	227205220	254
chr1.fa	228802748	228803412	326
chr1.fa	228863843	228864699	417
chr1.fa	228989304	228989976	316
chr1.fa	229356878	229357950	592
chr1.fa	229409509	229409965	210
chr1.fa	229957785	229958320	317
chr1.fa	229979673	229980261	243
chr1.fa	229980287	229981052	442
chr1.fa	230124177	230124867	296
chr1.fa	230321633	230322189	257
chr1.fa	230628358	230628925	303
chr1.fa	231461862	231462521	332
chr1.fa	231522315	231522768	172
chr1.fa	231820020	231820733	305
chr1.fa	231856614	231857251	348
chr1.fa	231863659	231864282	290
chr1.fa	232457912	232458788	509
chr1.fa	232693316	232693923	290
chr1.fa	232800529	232801440	579
chr1.fa	232900323	232901005	206
chr1.fa	233161116	233161738	314
chr1.fa	233840500	233841199	321
chr1.fa	234182654	234183291	326
chr1.fa	234228671	234229431	422
chr1.fa	234588124	234588784	332
chr1.fa	234997469	234998017	213
chr1.fa	235053816	235054407	230
chr1.fa	235096277	235096838	215
chr1.fa	235571759	235573165	743
chr1.fa	236112063	236112673	280
chr1.fa	236483748	236484514	346
chr1.fa	236552450	236553164	363
chr1.fa	237888635	237889272	359
chr1.fa	239189397	239190091	396
chr1.fa	239303142	239303578	193
chr1.fa	239375901	239376588	311
chr1.fa	239917270	239917721	300
chr1.fa	240039855	240040419	272
chr1.fa	240046527	240047461	566
chr1.fa	240248943	240249402	162
chr1.fa	240275724	240276419	355
chr1.fa	240574704	240575362	287
chr1.fa	240671336	240672242	434
chr1.fa	240906543	240907200	413
chr1.fa	241391441	241392320	445
chr1.fa	241437910	241438619	323
chr1.fa	241773296	241773930	290
chr1.fa	242310498	242310940	203
chr1.fa	242773404	242774060	312
chr1.fa	243108553	243108986	238
chr1.fa	243860733	243861274	249
chr1.fa	243862019	243862732	377
chr1.fa	244065238	244066007	372
chr1.fa	244417403	244417896	165
chr1.fa	244588163	244588799	309
chr1.fa	244825877	244826511	276
chr1.fa	244857808	244858367	318
chr1.fa	244882775	244883510	355
chr1.fa	245342954	245343479	192
chr1.fa	245564445	245564977	333
chr1.fa	245931773	245932279	260
chr1.fa	246201030	246201641	296
chr1.fa	246215365	246216410	323
chr1.fa	246513935	246514430	307
chr1.fa	246612730	246613291	287
chr1.fa	246938507	246939442	435
chr1.fa	247677695	247678177	336
chr1.fa	247679216	247680270	333
chr10.fa	320377	321073	451
chr10.fa	870921	871540	258
chr10.fa	1362751	1363564	470
chr10.fa	1366853	1367561	351
chr10.fa	1461897	1462743	417
chr10.fa	1768976	1769557	248
chr10.fa	1824815	1825446	336
chr10.fa	3028393	3028954	265
chr10.fa	3291462	3292003	229
chr10.fa	3302636	3303529	524
chr10.fa	3566457	3566987	270
chr10.fa	3790070	3790665	321
chr10.fa	3978131	3978884	342
chr10.fa	4100822	4101477	333
chr10.fa	4171894	4172556	362
chr10.fa	5552188	5552747	241
chr10.fa	5555167	5555703	328
chr10.fa	5596135	5596952	326
chr10.fa	5786738	5787405	250
chr10.fa	6297319	6297995	231
chr10.fa	6376456	6377059	337
chr10.fa	6403726	6404708	267
chr10.fa	7126394	7127085	353
chr10.fa	7273597	7274455	338
chr10.fa	7601144	7601828	333
chr10.fa	8022099	8022637	245
chr10.fa	8170208	8171063	519
chr10.fa	8179575	8180122	371
chr10.fa	8186361	8187009	277
chr10.fa	8248620	8249380	464
chr10.fa	8431329	8432227	599
chr10.fa	8656056	8656599	350
chr10.fa	8831889	8832915	678
chr10.fa	8862920	8863678	353
chr10.fa	8892781	8893396	293
chr10.fa	8915023	8915731	354
chr10.fa	8993093	8994067	636
chr10.fa	12209568	12210101	313
chr10.fa	12447238	12448121	547
chr10.fa	12573153	12573878	357
chr10.fa	12589294	12590003	459
chr10.fa	12731746	12732291	243
chr10.fa	12762228	12763339	356
chr10.fa	13441580	13442286	372
chr10.fa	13533637	13534274	305
chr10.fa	13728157	13728819	356
chr10.fa	13759557	13760368	502
chr10.fa	13899462	13900048	299
chr10.fa	14032837	14033994	810
chr10.fa	14234642	14235323	329
chr10.fa	14613854	14614572	329
chr10.fa	14708697	14709730	736
chr10.fa	15645345	15645969	294
chr10.fa	16352184	16352773	277
chr10.fa	16584576	16585200	310
chr10.fa	16644340	16644904	260
chr10.fa	17034626	17035320	365
chr10.fa	17185968	17186618	302
chr10.fa	17485319	17485921	225
chr10.fa	17666862	17667389	299
chr10.fa	18615018	18615572	274
chr10.fa	20220684	20221309	314
chr10.fa	20268766	20269405	328
chr10.fa	20288348	20289008	334
chr10.fa	21177422	21178168	385
chr10.fa	21184448	21185139	348
chr10.fa	22375446	22376442	349
chr10.fa	22471887	22472460	286
chr10.fa	22755628	22756134	326
chr10.fa	22944172	22944960	347
chr10.fa	23269769	23270264	175
chr10.fa	24064584	24065262	414
chr10.fa	24116724	24117903	318
chr10.fa	24158361	24159152	395
chr10.fa	24173676	24174459	396
chr10.fa	24518674	24519302	327
chr10.fa	25451155	25451890	346
chr10.fa	25459309	25460043	404
chr10.fa	27107918	27108269	175
chr10.fa	28227883	28228435	274
chr10.fa	29122247	29122818	266
chr10.fa	29123940	29124493	307
chr10.fa	30477751	30478369	321
chr10.fa	31432447	31433066	325
chr10.fa	31863368	31863992	302
chr10.fa	32236301	32236944	349
chr10.fa	32601999	32602694	395
chr10.fa	32982173	32982727	346
chr10.fa	33482944	33483627	361
chr10.fa	33881693	33882552	256
chr10.fa	33891074	33891815	395
chr10.fa	34188425	34189049	273
chr10.fa	34223503	34224107	316
chr10.fa	34441233	34442008	365
chr10.fa	34484263	34485066	468
chr10.fa	34505175	34505816	250
chr10.fa	34704045	34704751	459
chr10.fa	34758290	34758890	272
chr10.fa	34809028	34809508	206
chr10.fa	34914910	34915532	327
chr10.fa	34922063	34922782	367
chr10.fa	34988603	34989105	288
chr10.fa	35713546	35714267	184
chr10.fa	35979258	35979938	396
chr10.fa	36072122	36073164	297
chr10.fa	36142081	36142599	210
chr10.fa	36404135	36404786	319
chr10.fa	36462133	36462623	201
chr10.fa	36564698	36565380	381
chr10.fa	37471750	37471960	105
chr10.fa	38130183	38130724	304
chr10.fa	43682544	43683145	304
chr10.fa	43690055	43690502	249
chr10.fa	44976322	44976838	236
chr10.fa	45168663	45169551	543
chr10.fa	45192403	45193013	336
chr10.fa	45497022	45497697	354
chr10.fa	45852342	45852879	314
chr10.fa	46990437	46991141	350
chr10.fa	47101042	47102166	444
chr10.fa	47105837	47106555	389
chr10.fa	47131615	47132810	606
chr10.fa	49726265	49726793	188
chr10.fa	50712465	50713555	785
chr10.fa	51042900	51043377	282
chr10.fa	51767482	51767985	185
chr10.fa	53125836	53126600	493
chr10.fa	53127341	53127966	291
chr10.fa	53896578	53897299	439
chr10.fa	55473602	55474177	377
chr10.fa	56980942	56981617	279
chr10.fa	57898909	57899799	407
chr10.fa	58143451	58144135	346
chr10.fa	58717831	58718402	328
chr10.fa	59519447	59520059	254
chr10.fa	59608611	59609412	396
chr10.fa	59757455	59758057	309
chr10.fa	60227443	60228809	1079
chr10.fa	60268931	60269794	593
chr10.fa	60758945	60759614	313
chr10.fa	61059919	61060561	450
chr10.fa	61213926	61214655	319
chr10.fa	61346199	61346751	195
chr10.fa	61751330	61751896	300
chr10.fa	61801836	61802457	292
chr10.fa	61935018	61935804	271
chr10.fa	62027480	62028085	248
chr10.fa	62128689	62129822	802
chr10.fa	62135220	62135885	340
chr10.fa	62256918	62257672	334
chr10.fa	62485846	62486461	352
chr10.fa	62726941	62727574	303
chr10.fa	62884254	62884972	358
chr10.fa	63054043	63054727	332
chr10.fa	63492189	63493121	452
chr10.fa	63697055	63697759	328
chr10.fa	63741206	63741666	223
chr10.fa	63776588	63777097	279
chr10.fa	63778034	63778895	559
chr10.fa	64962280	64963043	337
chr10.fa	65024513	65025040	233
chr10.fa	65424066	65424535	206
chr10.fa	65441665	65442542	573
chr10.fa	65869087	65869727	283
chr10.fa	66333237	66333961	377
chr10.fa	66555712	66556284	257
chr10.fa	67094483	67095543	785
chr10.fa	68110385	68110984	199
chr10.fa	68385800	68386425	282
chr10.fa	68416111	68416718	301
chr10.fa	68572554	68573255	323
chr10.fa	68620124	68620783	369
chr10.fa	68874641	68875141	281
chr10.fa	69716173	69717543	357
chr10.fa	69885580	69886119	335
chr10.fa	70393726	70394612	289
chr10.fa	70631701	70632125	307
chr10.fa	71074646	71075284	331
chr10.fa	71145753	71146287	260
chr10.fa	71951920	71952430	333
chr10.fa	73272572	73273190	304
chr10.fa	73349617	73350380	420
chr10.fa	73391239	73391868	332
chr10.fa	73857461	73858042	328
chr10.fa	73890019	73890718	372
chr10.fa	74008445	74008977	307
chr10.fa	74014692	74015303	343
chr10.fa	74576372	74576973	226
chr10.fa	76014353	76014898	239
chr10.fa	76581166	76581884	409
chr10.fa	76635492	76636201	353
chr10.fa	76720235	76720889	308
chr10.fa	76781721	76782470	365
chr10.fa	76887072	76887869	515
chr10.fa	77364814	77365401	289
chr10.fa	77492918	77493531	272
chr10.fa	77499179	77499912	214
chr10.fa	77532142	77532666	331
chr10.fa	77793064	77793753	353
chr10.fa	77810967	77811715	408
chr10.fa	79065293	79065947	378
chr10.fa	79131469	79132186	299
chr10.fa	79246047	79246563	244
chr10.fa	79257863	79258531	351
chr10.fa	79258545	79259100	275
chr10.fa	79316917	79317492	276
chr10.fa	79647167	79647713	278
chr10.fa	79769869	79770503	296
chr10.fa	80241389	80242478	560
chr10.fa	80349227	80349901	279
chr10.fa	80489503	80490101	286
chr10.fa	80502263	80502865	401
chr10.fa	82251283	82251908	298
chr10.fa	82610084	82610777	318
chr10.fa	82800566	82801304	311
chr10.fa	83029609	83030275	464
chr10.fa	84002503	84003047	251
chr10.fa	84630954	84631521	253
chr10.fa	84954707	84955244	317
chr10.fa	86302690	86303363	336
chr10.fa	86392578	86393175	248
chr10.fa	86769465	86769945	149
chr10.fa	87340969	87341681	461
chr10.fa	88424609	88425170	250
chr10.fa	88664236	88665102	429
chr10.fa	88852259	88853002	348
chr10.fa	89407573	89408244	353
chr10.fa	90106172	90106756	337
chr10.fa	90132725	90133455	413
chr10.fa	90248683	90249537	338
chr10.fa	90300753	90301500	322
chr10.fa	90399742	90400513	469
chr10.fa	90742415	90743633	740
chr10.fa	90836003	90836623	316
chr10.fa	91262330	91263094	409
chr10.fa	92677294	92677884	298
chr10.fa	92783091	92783672	258
chr10.fa	93013533	93014555	751
chr10.fa	93368177	93368850	325
chr10.fa	95504725	95505251	200
chr10.fa	95522725	95523349	324
chr10.fa	95548548	95549128	243
chr10.fa	95557453	95558178	379
chr10.fa	95741865	95742420	308
chr10.fa	95764882	95765458	192
chr10.fa	95835588	95836296	374
chr10.fa	96832670	96833576	313
chr10.fa	98035752	98036250	204
chr10.fa	98141369	98141970	352
chr10.fa	98292115	98292685	261
chr10.fa	98327945	98328645	424
chr10.fa	98430491	98431114	329
chr10.fa	98478886	98479481	334
chr10.fa	100839839	100840492	328
chr10.fa	101098570	101099241	338
chr10.fa	101155342	101156052	434
chr10.fa	101362615	101363178	284
chr10.fa	101571847	101572368	309
chr10.fa	101654049	101654647	288
chr10.fa	102851603	102852199	289
chr10.fa	104535083	104535715	245
chr10.fa	105711399	105712258	425
chr10.fa	105778168	105778722	259
chr10.fa	106037337	106038091	326
chr10.fa	106048011	106048719	329
chr10.fa	106091146	106091839	334
chr10.fa	106581672	106582540	328
chr10.fa	110481458	110482194	394
chr10.fa	111118076	111118658	229
chr10.fa	111331210	111331814	311
chr10.fa	111762325	111762877	312
chr10.fa	111770089	111770713	290
chr10.fa	112543883	112544473	295
chr10.fa	112613530	112614443	341
chr10.fa	112896614	112897594	698
chr10.fa	113150039	113150717	401
chr10.fa	113273391	113273968	305
chr10.fa	113339226	113340045	486
chr10.fa	113341040	113341653	327
chr10.fa	113545448	113546704	407
chr10.fa	113547463	113548187	327
chr10.fa	113549214	113550154	573
chr10.fa	113570034	113570649	314
chr10.fa	113837812	113838243	214
chr10.fa	114092174	114092857	306
chr10.fa	114120197	114121102	334
chr10.fa	114121625	114122680	725
chr10.fa	114397590	114398275	325
chr10.fa	114538797	114539485	349
chr10.fa	115309940	115310512	273
chr10.fa	115718620	115719332	393
chr10.fa	115922144	115922825	322
chr10.fa	116087211	116087623	253
chr10.fa	117201509	117202166	335
chr10.fa	118312762	118313250	259
chr10.fa	119555879	119556272	160
chr10.fa	120218412	120219082	338
chr10.fa	121702339	121702947	299
chr10.fa	121812220	121812943	131
chr10.fa	122488963	122489513	227
chr10.fa	122700210	122700879	335
chr10.fa	123348970	123349597	302
chr10.fa	123594784	123595472	331
chr10.fa	123880458	123880948	252
chr10.fa	124986780	124987785	759
chr10.fa	126415777	126416474	314
chr10.fa	127280183	127280839	413
chr10.fa	127321904	127322622	322
chr10.fa	127372295	127372859	297
chr10.fa	127383374	127384033	322
chr10.fa	127580872	127581768	327
chr10.fa	128060855	128061290	309
chr10.fa	128247324	128247999	316
chr10.fa	128269404	128269892	288
chr10.fa	128842455	128842933	211
chr10.fa	128956102	128956767	334
chr10.fa	129437621	129438250	294
chr10.fa	129907675	129908698	457
chr10.fa	131106410	131107082	282
chr10.fa	131300281	131300999	383
chr10.fa	131879949	131880610	375
chr10.fa	132262190	132262847	340
chr10.fa	132772577	132773244	209
chr10.fa	132927627	132928171	322
chr10.fa	134559790	134560435	323
chr10.fa	134882561	134883122	315
chr11.fa	2463704	2464309	300
chr11.fa	2504517	2505149	337
chr11.fa	4610194	4610793	331
chr11.fa	4627360	4628010	338
chr11.fa	4748387	4749033	340
chr11.fa	6273328	6273951	335
chr11.fa	6455109	6455742	331
chr11.fa	6697260	6698102	480
chr11.fa	7554439	7554851	198
chr11.fa	7556483	7556910	262
chr11.fa	7559786	7560559	370
chr11.fa	7643496	7644531	725
chr11.fa	7656611	7657529	566
chr11.fa	8745959	8746602	335
chr11.fa	9078505	9079044	309
chr11.fa	9110557	9111076	191
chr11.fa	9128643	9129200	265
chr11.fa	9548968	9549809	382
chr11.fa	9667807	9668291	273
chr11.fa	10087740	10088516	330
chr11.fa	10108590	10109276	307
chr11.fa	10244290	10244967	357
chr11.fa	10312952	10314060	299
chr11.fa	10691530	10692133	301
chr11.fa	10953156	10953726	301
chr11.fa	11605546	11606152	342
chr11.fa	11644248	11644727	316
chr11.fa	12221785	12222294	283
chr11.fa	12269796	12270449	263
chr11.fa	12443155	12443646	160
chr11.fa	12874967	12875782	338
chr11.fa	13018623	13019229	310
chr11.fa	13292366	13292986	404
chr11.fa	14641410	14642107	439
chr11.fa	15381392	15382559	800
chr11.fa	15515387	15516007	284
chr11.fa	15553822	15554678	362
chr11.fa	15627443	15628261	534
chr11.fa	15639877	15640727	360
chr11.fa	15690138	15690695	292
chr11.fa	15716477	15717125	352
chr11.fa	15991934	15992644	349
chr11.fa	16114348	16114966	312
chr11.fa	16247523	16248245	410
chr11.fa	16509125	16509802	350
chr11.fa	16768456	16768979	154
chr11.fa	18092685	18093363	427
chr11.fa	19581852	19582501	290
chr11.fa	19629012	19629731	363
chr11.fa	19814034	19814582	279
chr11.fa	20532249	20532950	312
chr11.fa	21390018	21390710	404
chr11.fa	22944672	22945747	541
chr11.fa	22968119	22968637	212
chr11.fa	23046382	23046988	315
chr11.fa	23548695	23549331	293
chr11.fa	24449502	24450472	798
chr11.fa	24752931	24753566	353
chr11.fa	24858459	24859148	346
chr11.fa	25411973	25412715	357
chr11.fa	25788092	25788749	338
chr11.fa	26011550	26012137	214
chr11.fa	26038886	26039495	248
chr11.fa	26240655	26241825	900
chr11.fa	26932061	26932730	313
chr11.fa	27073057	27073698	345
chr11.fa	27140620	27141253	293
chr11.fa	27198800	27199323	227
chr11.fa	27226730	27227374	287
chr11.fa	27536095	27536623	313
chr11.fa	27737636	27738294	266
chr11.fa	27894819	27895582	363
chr11.fa	28504921	28505745	484
chr11.fa	30391652	30392246	274
chr11.fa	31011964	31012665	339
chr11.fa	31528822	31529379	331
chr11.fa	32326109	32326565	216
chr11.fa	33068646	33069408	232
chr11.fa	33818052	33818652	324
chr11.fa	34653289	34654215	530
chr11.fa	34692466	34693075	340
chr11.fa	34932523	34933101	299
chr11.fa	35082934	35083830	330
chr11.fa	35180014	35180646	338
chr11.fa	35412396	35413013	322
chr11.fa	35448197	35448815	331
chr11.fa	35480409	35481091	333
chr11.fa	35929427	35930118	360
chr11.fa	36073555	36074126	256
chr11.fa	36339509	36340098	249
chr11.fa	36489329	36490010	317
chr11.fa	36651869	36652509	357
chr11.fa	36704297	36704897	374
chr11.fa	37109638	37110228	319
chr11.fa	37229610	37230119	191
chr11.fa	37327708	37328832	712
chr11.fa	41315984	41316761	314
chr11.fa	41800819	41801462	312
chr11.fa	41802639	41803773	593
chr11.fa	42005415	42006070	368
chr11.fa	42011305	42012045	515
chr11.fa	42046745	42047452	393
chr11.fa	42520300	42521170	375
chr11.fa	42593832	42594436	361
chr11.fa	42636459	42636951	183
chr11.fa	42777980	42778756	385
chr11.fa	42787669	42788977	1026
chr11.fa	42865526	42866063	200
chr11.fa	42913583	42914232	346
chr11.fa	43671347	43672060	362
chr11.fa	44163253	44163850	262
chr11.fa	44212655	44213408	389
chr11.fa	45084465	45085178	429
chr11.fa	46289362	46289905	289
chr11.fa	47033844	47034468	326
chr11.fa	48063263	48064235	370
chr11.fa	48077164	48077882	358
chr11.fa	49499008	49499637	310
chr11.fa	56300428	56301408	351
chr11.fa	56869186	56869817	289
chr11.fa	56928664	56929349	369
chr11.fa	57270200	57270845	364
chr11.fa	58693293	58694284	679
chr11.fa	58792377	58793426	294
chr11.fa	59385180	59385915	380
chr11.fa	59837279	59837922	319
chr11.fa	59865675	59866311	280
chr11.fa	60138321	60138963	326
chr11.fa	60925799	60926690	539
chr11.fa	61192657	61193357	351
chr11.fa	61462804	61463427	302
chr11.fa	61947414	61947966	317
chr11.fa	62109425	62110086	351
chr11.fa	62275616	62276309	300
chr11.fa	62355060	62355645	335
chr11.fa	63008010	63008761	361
chr11.fa	63013239	63014026	456
chr11.fa	63387250	63389149	365
chr11.fa	63398293	63400605	747
chr11.fa	63401914	63402505	280
chr11.fa	63996376	63996915	172
chr11.fa	65234976	65235625	326
chr11.fa	65953767	65954480	330
chr11.fa	65956462	65957760	531
chr11.fa	66485474	66486554	340
chr11.fa	66555074	66558369	1961
chr11.fa	66569183	66569722	195
chr11.fa	66692934	66694335	867
chr11.fa	66698792	66699383	290
chr11.fa	67280183	67280936	379
chr11.fa	67349413	67350490	700
chr11.fa	67404865	67405461	273
chr11.fa	67848824	67850799	1451
chr11.fa	68235509	68236151	294
chr11.fa	68305345	68306039	323
chr11.fa	68419063	68419633	356
chr11.fa	68743715	68744386	387
chr11.fa	68873400	68874371	293
chr11.fa	68985151	68985723	327
chr11.fa	69322399	69322948	323
chr11.fa	70823679	70824628	631
chr11.fa	72654495	72655257	363
chr11.fa	72758523	72759294	313
chr11.fa	73231318	73231866	232
chr11.fa	73707333	73708137	353
chr11.fa	73790757	73791386	303
chr11.fa	73797265	73798018	353
chr11.fa	74088554	74089131	386
chr11.fa	74694709	74695629	573
chr11.fa	75348261	75348734	164
chr11.fa	75353305	75353994	359
chr11.fa	75429620	75430183	335
chr11.fa	75450741	75451302	231
chr11.fa	76512713	76513386	303
chr11.fa	76747242	76747983	366
chr11.fa	76771932	76772680	387
chr11.fa	76947232	76948444	868
chr11.fa	77811198	77811916	342
chr11.fa	78665144	78665972	326
chr11.fa	79440425	79441011	323
chr11.fa	79577558	79577959	172
chr11.fa	79934554	79935126	300
chr11.fa	80493534	80494183	308
chr11.fa	81679187	81679934	365
chr11.fa	81716979	81717833	538
chr11.fa	81748062	81748720	313
chr11.fa	81765446	81766083	310
chr11.fa	81945874	81946618	352
chr11.fa	81961727	81962392	271
chr11.fa	82285194	82286033	327
chr11.fa	82707917	82708770	417
chr11.fa	82850129	82850994	520
chr11.fa	83014129	83014800	375
chr11.fa	83099754	83100506	438
chr11.fa	83121774	83122487	338
chr11.fa	83418961	83419546	353
chr11.fa	83489102	83489961	441
chr11.fa	83495332	83496208	463
chr11.fa	84078729	84080225	1026
chr11.fa	84319498	84320338	402
chr11.fa	85345689	85346344	344
chr11.fa	85763638	85764435	410
chr11.fa	85772457	85773168	340
chr11.fa	85773578	85774261	346
chr11.fa	86410276	86410981	357
chr11.fa	86417126	86417897	369
chr11.fa	86653004	86653849	435
chr11.fa	86716214	86717585	289
chr11.fa	88880333	88880953	277
chr11.fa	89418111	89418674	313
chr11.fa	91129792	91130535	383
chr11.fa	91341639	91342380	401
chr11.fa	91679566	91680299	325
chr11.fa	91821546	91822124	292
chr11.fa	92502140	92502774	341
chr11.fa	92576558	92577227	334
chr11.fa	92922489	92923141	342
chr11.fa	92961852	92962749	507
chr11.fa	92969818	92970921	400
chr11.fa	92990589	92992123	1193
chr11.fa	93089310	93090287	594
chr11.fa	93363322	93363865	319
chr11.fa	93378611	93379244	405
chr11.fa	93381061	93381690	301
chr11.fa	93384095	93384834	341
chr11.fa	93477885	93478868	237
chr11.fa	94365310	94366037	400
chr11.fa	94441641	94442433	429
chr11.fa	94527301	94527886	228
chr11.fa	94578622	94579390	406
chr11.fa	94820242	94820948	328
chr11.fa	95081836	95082651	406
chr11.fa	95270720	95271336	324
chr11.fa	95380100	95381182	605
chr11.fa	95385087	95385816	367
chr11.fa	95878200	95878999	415
chr11.fa	95926380	95927507	274
chr11.fa	95950010	95950620	299
chr11.fa	95952871	95953928	381
chr11.fa	96084554	96085239	337
chr11.fa	96117153	96117904	388
chr11.fa	97610768	97611198	226
chr11.fa	97927504	97928463	405
chr11.fa	98696833	98697499	309
chr11.fa	99659080	99659708	350
chr11.fa	99950018	99950613	280
chr11.fa	100503460	100504259	351
chr11.fa	100786904	100787630	369
chr11.fa	100990007	100990678	374
chr11.fa	101874771	101875327	233
chr11.fa	101896875	101897615	360
chr11.fa	102384366	102385181	482
chr11.fa	102468690	102469460	430
chr11.fa	102500211	102500966	590
chr11.fa	102705940	102706869	567
chr11.fa	102921026	102921789	351
chr11.fa	105571726	105572297	311
chr11.fa	106008347	106008977	345
chr11.fa	106296485	106297190	393
chr11.fa	106306942	106307398	246
chr11.fa	106876472	106877299	522
chr11.fa	107032216	107033006	379
chr11.fa	107095424	107096094	310
chr11.fa	107338395	107339077	305
chr11.fa	107696496	107697142	336
chr11.fa	107701237	107702244	653
chr11.fa	107963958	107964683	322
chr11.fa	108477212	108478120	390
chr11.fa	109521890	109522651	375
chr11.fa	109609374	109609978	334
chr11.fa	110078283	110078710	162
chr11.fa	110175951	110177017	312
chr11.fa	110645950	110646599	332
chr11.fa	110703341	110703980	332
chr11.fa	111007702	111009276	1139
chr11.fa	111175798	111177186	558
chr11.fa	111205253	111205973	345
chr11.fa	112343205	112343757	267
chr11.fa	113210484	113211315	347
chr11.fa	113911422	113912049	326
chr11.fa	113981555	113982219	288
chr11.fa	113992293	113993387	344
chr11.fa	114000527	114001181	348
chr11.fa	114030544	114031270	379
chr11.fa	114033334	114034116	412
chr11.fa	114034437	114035228	401
chr11.fa	114035892	114036568	352
chr11.fa	114049522	114050818	644
chr11.fa	114068546	114069261	528
chr11.fa	114186469	114187383	376
chr11.fa	114348699	114349305	323
chr11.fa	114703014	114703825	554
chr11.fa	114707585	114708321	356
chr11.fa	115068992	115069556	193
chr11.fa	115090962	115091679	364
chr11.fa	115134764	115135385	283
chr11.fa	115286524	115287514	692
chr11.fa	115290994	115291798	476
chr11.fa	115791672	115792481	399
chr11.fa	115899075	115899791	417
chr11.fa	115931898	115932495	309
chr11.fa	115939960	115940655	336
chr11.fa	115945936	115946725	501
chr11.fa	116817053	116817656	286
chr11.fa	116941884	116942643	361
chr11.fa	117010188	117010630	290
chr11.fa	117046734	117047423	340
chr11.fa	117685340	117685964	311
chr11.fa	117912714	117913161	145
chr11.fa	120393684	120394271	280
chr11.fa	120396348	120396997	316
chr11.fa	120519290	120519836	275
chr11.fa	120911474	120912340	512
chr11.fa	121002677	121003386	281
chr11.fa	121139131	121140258	764
chr11.fa	121170921	121171512	301
chr11.fa	121346919	121347610	290
chr11.fa	122442196	122442747	261
chr11.fa	123526017	123526483	270
chr11.fa	124488212	124488768	277
chr11.fa	124752258	124752794	305
chr11.fa	124800137	124800796	281
chr11.fa	125144172	125144723	279
chr11.fa	125524985	125525638	317
chr11.fa	125762711	125763479	383
chr11.fa	125941887	125942535	311
chr11.fa	126084396	126085216	234
chr11.fa	126101511	126102475	416
chr11.fa	126245552	126246200	321
chr11.fa	126413956	126415345	364
chr11.fa	126594889	126595564	335
chr11.fa	126812962	126813773	426
chr11.fa	126819494	126820040	334
chr11.fa	128037266	128038035	379
chr11.fa	128323361	128324254	511
chr11.fa	128339618	128340276	318
chr11.fa	128477613	128478244	361
chr11.fa	128535526	128536173	314
chr11.fa	128751139	128751709	265
chr11.fa	128925065	128925659	275
chr11.fa	128982901	128983571	358
chr11.fa	129188960	129189597	298
chr11.fa	129326098	129326618	305
chr11.fa	129408033	129408659	364
chr11.fa	129511910	129512591	366
chr11.fa	129677969	129678549	367
chr11.fa	129721628	129722564	360
chr11.fa	129895202	129895847	235
chr11.fa	129972638	129973721	380
chr11.fa	130299813	130300223	250
chr11.fa	130508404	130509025	379
chr11.fa	130523525	130524620	819
chr11.fa	130575628	130576511	514
chr11.fa	130639599	130640258	320
chr11.fa	131252285	131252949	322
chr11.fa	131275679	131276625	549
chr11.fa	131285447	131286274	389
chr11.fa	132263309	132264073	430
chr11.fa	132369372	132369996	392
chr11.fa	132574537	132575338	422
chr11.fa	133175008	133175721	361
chr11.fa	133182676	133183235	320
chr11.fa	133253160	133254116	525
chr11.fa	134097728	134098666	366
chr11.fa	134225424	134226024	335
chr11.fa	134279882	134280430	217
chr11.fa	134367298	134367942	339
chr11.fa	134397113	134397782	327
chr11.fa	134572935	134573558	362
chr12.fa	938002	939281	796
chr12.fa	1159198	1159863	290
chr12.fa	1326171	1327118	348
chr12.fa	1329093	1330309	380
chr12.fa	1758440	1758989	281
chr12.fa	1842124	1842740	287
chr12.fa	2045457	2046168	364
chr12.fa	2451840	2452570	376
chr12.fa	2863010	2863997	616
chr12.fa	3178302	3179557	603
chr12.fa	3857271	3857912	308
chr12.fa	3900576	3901486	557
chr12.fa	3960812	3961365	319
chr12.fa	4456134	4456744	205
chr12.fa	4615519	4616150	281
chr12.fa	4966621	4967279	231
chr12.fa	5359861	5360542	342
chr12.fa	5369702	5370295	329
chr12.fa	6130052	6130590	252
chr12.fa	6181454	6181994	278
chr12.fa	6376057	6376934	397
chr12.fa	6539831	6540527	338
chr12.fa	7611996	7612649	321
chr12.fa	8059642	8060155	198
chr12.fa	8085509	8086081	295
chr12.fa	8143343	8143889	330
chr12.fa	8503571	8504072	262
chr12.fa	10768223	10769386	404
chr12.fa	10806009	10806422	220
chr12.fa	10869664	10870501	394
chr12.fa	11116928	11117561	380
chr12.fa	11335403	11336147	333
chr12.fa	11587457	11587919	277
chr12.fa	11776199	11776781	336
chr12.fa	11836762	11837831	345
chr12.fa	12038452	12039238	384
chr12.fa	12932378	12932975	303
chr12.fa	13025101	13025834	395
chr12.fa	13469113	13469844	395
chr12.fa	13596358	13597341	370
chr12.fa	13883030	13883684	297
chr12.fa	13915196	13915825	283
chr12.fa	14425881	14426586	292
chr12.fa	14573686	14574333	353
chr12.fa	14804136	14804869	343
chr12.fa	14934358	14934991	307
chr12.fa	14972801	14973447	308
chr12.fa	15397097	15397778	369
chr12.fa	15427489	15428030	317
chr12.fa	15749970	15750552	281
chr12.fa	15780524	15781014	208
chr12.fa	15882416	15883036	379
chr12.fa	15972561	15973488	598
chr12.fa	16136990	16137861	606
chr12.fa	16376948	16377671	380
chr12.fa	16588775	16589682	422
chr12.fa	17215260	17215835	315
chr12.fa	17347040	17347624	262
chr12.fa	19733047	19733630	251
chr12.fa	19945005	19945891	570
chr12.fa	19948558	19949115	258
chr12.fa	20140991	20141692	348
chr12.fa	20574205	20574799	358
chr12.fa	20853548	20854542	623
chr12.fa	20869894	20870528	274
chr12.fa	21503822	21504383	286
chr12.fa	21766721	21767460	347
chr12.fa	22321712	22322411	354
chr12.fa	22916616	22917167	226
chr12.fa	23070397	23071026	281
chr12.fa	23212580	23213736	680
chr12.fa	25495470	25496184	338
chr12.fa	25501187	25501852	344
chr12.fa	25966556	25967181	338
chr12.fa	26005545	26006253	325
chr12.fa	26121552	26122005	133
chr12.fa	26406569	26407214	314
chr12.fa	26414449	26415151	280
chr12.fa	26581758	26582562	411
chr12.fa	26839346	26839799	264
chr12.fa	26876416	26876964	307
chr12.fa	26948808	26949377	250
chr12.fa	27023212	27024243	661
chr12.fa	27229758	27230562	516
chr12.fa	27691966	27692656	328
chr12.fa	27803340	27803936	302
chr12.fa	27849002	27849613	296
chr12.fa	28059359	28060020	319
chr12.fa	28384054	28384692	334
chr12.fa	28429140	28429838	339
chr12.fa	28431158	28431948	444
chr12.fa	29716358	29716983	320
chr12.fa	29878657	29880163	1182
chr12.fa	29887581	29888252	274
chr12.fa	30073914	30074482	250
chr12.fa	30081970	30082975	494
chr12.fa	30286618	30287301	363
chr12.fa	30355577	30356232	334
chr12.fa	30466267	30466968	310
chr12.fa	30589848	30590437	312
chr12.fa	30591684	30592275	300
chr12.fa	30701011	30701750	399
chr12.fa	31612813	31613533	366
chr12.fa	31644277	31644921	302
chr12.fa	31803696	31804399	365
chr12.fa	32246163	32246668	320
chr12.fa	32420739	32421493	422
chr12.fa	32424126	32425061	295
chr12.fa	32610012	32610914	441
chr12.fa	32833168	32833792	277
chr12.fa	33073360	33073919	261
chr12.fa	38899222	38899921	361
chr12.fa	38949218	38951088	345
chr12.fa	39004465	39005181	323
chr12.fa	39392543	39393436	386
chr12.fa	39483039	39483703	355
chr12.fa	39632123	39632811	346
chr12.fa	40257717	40258483	297
chr12.fa	41454845	41455463	340
chr12.fa	42405773	42406341	265
chr12.fa	42968601	42969311	326
chr12.fa	42987622	42988297	339
chr12.fa	43258769	43259818	594
chr12.fa	43309084	43309801	356
chr12.fa	43315401	43316793	650
chr12.fa	44164036	44164712	343
chr12.fa	44191918	44192506	246
chr12.fa	45355611	45356300	357
chr12.fa	45525601	45526266	363
chr12.fa	45795765	45796545	321
chr12.fa	46137088	46137619	314
chr12.fa	46543519	46544246	335
chr12.fa	46652645	46653366	391
chr12.fa	46839165	46840230	312
chr12.fa	46887456	46888518	415
chr12.fa	47186585	47187277	343
chr12.fa	47787151	47787847	377
chr12.fa	48182353	48182978	344
chr12.fa	51017115	51018027	222
chr12.fa	51106951	51107648	321
chr12.fa	51116232	51116564	138
chr12.fa	51540299	51540935	337
chr12.fa	52519797	52521097	604
chr12.fa	52622082	52622667	323
chr12.fa	53076648	53077069	269
chr12.fa	53208102	53208740	328
chr12.fa	54294155	54294795	334
chr12.fa	54410213	54410866	332
chr12.fa	54837930	54838445	232
chr12.fa	54849739	54850494	339
chr12.fa	55285675	55286469	450
chr12.fa	56302734	56303546	351
chr12.fa	56609843	56610384	210
chr12.fa	57152858	57153822	490
chr12.fa	57670630	57671151	222
chr12.fa	57672103	57672831	329
chr12.fa	57717015	57717719	426
chr12.fa	58386790	58387520	340
chr12.fa	58486588	58487220	304
chr12.fa	58703308	58704003	208
chr12.fa	58926797	58927426	360
chr12.fa	59220868	59221499	281
chr12.fa	59424057	59424770	334
chr12.fa	61098120	61098925	430
chr12.fa	61103781	61104589	442
chr12.fa	61108016	61108882	459
chr12.fa	61978531	61979242	368
chr12.fa	62900512	62901150	360
chr12.fa	62913952	62914635	443
chr12.fa	63350894	63351829	508
chr12.fa	63432053	63432754	403
chr12.fa	64822584	64823109	333
chr12.fa	64983821	64984493	350
chr12.fa	64987126	64987634	256
chr12.fa	64993838	64994559	379
chr12.fa	65027648	65028163	279
chr12.fa	65287647	65288342	365
chr12.fa	65288668	65289274	298
chr12.fa	65360546	65361149	311
chr12.fa	65494471	65495036	265
chr12.fa	65713100	65714035	514
chr12.fa	65961483	65962150	391
chr12.fa	66024167	66024895	347
chr12.fa	66965354	66965966	329
chr12.fa	67024812	67025518	341
chr12.fa	67076513	67077076	262
chr12.fa	67428903	67429621	355
chr12.fa	67433948	67434733	336
chr12.fa	67890301	67890942	327
chr12.fa	67908812	67909444	302
chr12.fa	67934081	67934802	396
chr12.fa	69006393	69006926	310
chr12.fa	69007709	69008445	355
chr12.fa	69671506	69672184	386
chr12.fa	69739309	69740068	452
chr12.fa	69947558	69948182	326
chr12.fa	70096887	70097576	331
chr12.fa	70234289	70235300	392
chr12.fa	70465814	70466668	311
chr12.fa	70716902	70717550	310
chr12.fa	70793788	70794483	340
chr12.fa	70943374	70943956	255
chr12.fa	70967953	70968611	332
chr12.fa	71189324	71189937	304
chr12.fa	71556632	71557582	525
chr12.fa	71571856	71572495	294
chr12.fa	71966167	71966892	346
chr12.fa	72180114	72181216	781
chr12.fa	72318847	72319883	381
chr12.fa	73447455	73448220	402
chr12.fa	73537424	73538050	326
chr12.fa	73777287	73778163	392
chr12.fa	73922826	73923594	334
chr12.fa	74358228	74359002	464
chr12.fa	74710702	74711637	590
chr12.fa	75004139	75005041	532
chr12.fa	75017769	75018519	402
chr12.fa	75374041	75375019	611
chr12.fa	75435941	75436376	229
chr12.fa	75522900	75523606	325
chr12.fa	75882898	75883550	308
chr12.fa	76510676	76511360	303
chr12.fa	76813611	76814560	544
chr12.fa	76833370	76834081	400
chr12.fa	77336784	77337599	377
chr12.fa	77543542	77544241	342
chr12.fa	77556701	77557342	281
chr12.fa	77738314	77739117	358
chr12.fa	78136207	78136944	330
chr12.fa	78392115	78392710	256
chr12.fa	78460699	78461346	289
chr12.fa	78488861	78489482	352
chr12.fa	79193263	79193759	321
chr12.fa	79487356	79488149	421
chr12.fa	79556787	79557507	311
chr12.fa	80354947	80355832	552
chr12.fa	80425183	80426120	617
chr12.fa	80583706	80584291	273
chr12.fa	80713774	80714519	371
chr12.fa	80950008	80950762	390
chr12.fa	80978865	80979534	333
chr12.fa	81252247	81253184	339
chr12.fa	81540007	81541161	830
chr12.fa	81775607	81776308	338
chr12.fa	81965998	81966745	388
chr12.fa	82020238	82020729	181
chr12.fa	82568731	82569321	300
chr12.fa	83139465	83140077	260
chr12.fa	83149658	83150216	274
chr12.fa	83183266	83183899	336
chr12.fa	83324791	83325661	342
chr12.fa	84198747	84199454	349
chr12.fa	84199530	84200329	330
chr12.fa	85424512	85425180	407
chr12.fa	86604413	86605032	384
chr12.fa	88660431	88661330	539
chr12.fa	88661342	88662032	344
chr12.fa	88916631	88917157	294
chr12.fa	89114299	89115167	472
chr12.fa	89143150	89143725	215
chr12.fa	89599324	89599978	266
chr12.fa	89776818	89777333	307
chr12.fa	89783515	89784427	521
chr12.fa	90026386	90027030	382
chr12.fa	90175587	90176237	327
chr12.fa	90256701	90257314	333
chr12.fa	90420763	90421417	306
chr12.fa	90560392	90561047	314
chr12.fa	91251833	91252425	328
chr12.fa	91271362	91272059	355
chr12.fa	91782370	91783040	359
chr12.fa	92111848	92112703	487
chr12.fa	92424306	92424854	319
chr12.fa	93382371	93382998	278
chr12.fa	93905419	93905977	340
chr12.fa	94097803	94098420	275
chr12.fa	94136123	94136664	231
chr12.fa	94207586	94208514	372
chr12.fa	94546366	94546907	309
chr12.fa	94985589	94986238	385
chr12.fa	95056468	95057008	297
chr12.fa	95283149	95284035	373
chr12.fa	95496660	95497407	335
chr12.fa	95939284	95940064	430
chr12.fa	96020555	96021271	367
chr12.fa	96111311	96112649	557
chr12.fa	96129266	96129682	265
chr12.fa	97553019	97553809	316
chr12.fa	97666553	97667213	340
chr12.fa	97961374	97963471	1275
chr12.fa	98250499	98251197	368
chr12.fa	98742198	98743010	355
chr12.fa	99094862	99095475	278
chr12.fa	99271028	99271717	345
chr12.fa	99336571	99337498	301
chr12.fa	99947112	99947782	326
chr12.fa	100052212	100052956	389
chr12.fa	100093100	100093691	248
chr12.fa	100125725	100126398	350
chr12.fa	100588893	100589496	311
chr12.fa	100995270	100995855	287
chr12.fa	101368292	101369019	402
chr12.fa	101491806	101492516	378
chr12.fa	101681137	101681873	436
chr12.fa	101825314	101825858	299
chr12.fa	101920108	101920830	446
chr12.fa	102009687	102010542	367
chr12.fa	102373784	102374428	315
chr12.fa	102374995	102375599	263
chr12.fa	102425494	102426187	341
chr12.fa	102454744	102455470	401
chr12.fa	102736238	102736814	318
chr12.fa	102896657	102897352	358
chr12.fa	102897496	102898204	373
chr12.fa	103313349	103314636	940
chr12.fa	103766717	103767619	279
chr12.fa	104244854	104245472	286
chr12.fa	104263799	104264592	435
chr12.fa	104613000	104614302	1050
chr12.fa	105018721	105019204	283
chr12.fa	106353991	106354620	348
chr12.fa	106429031	106429614	288
chr12.fa	106490148	106490615	223
chr12.fa	107176289	107177257	298
chr12.fa	108961614	108962318	356
chr12.fa	110119662	110120677	693
chr12.fa	110323642	110324032	219
chr12.fa	110401433	110402371	616
chr12.fa	111504976	111505807	570
chr12.fa	111514365	111515195	533
chr12.fa	111597133	111597618	337
chr12.fa	111995475	111996193	368
chr12.fa	111997794	111998674	349
chr12.fa	112254636	112255322	360
chr12.fa	112743377	112744240	528
chr12.fa	114857365	114857996	315
chr12.fa	115093657	115094738	485
chr12.fa	115349043	115349549	229
chr12.fa	115351904	115352611	346
chr12.fa	115762689	115763568	508
chr12.fa	115908249	115908872	390
chr12.fa	115934643	115935331	306
chr12.fa	116255064	116255794	337
chr12.fa	116267651	116268800	320
chr12.fa	116947291	116947620	139
chr12.fa	117074305	117075210	586
chr12.fa	117429133	117429851	365
chr12.fa	117475979	117476628	307
chr12.fa	117945266	117945946	304
chr12.fa	117956484	117957114	355
chr12.fa	117959179	117960017	505
chr12.fa	117965025	117965970	346
chr12.fa	118240716	118241294	295
chr12.fa	118259205	118259958	291
chr12.fa	118779931	118780543	234
chr12.fa	118794953	118795699	367
chr12.fa	119005842	119006572	346
chr12.fa	120367890	120368533	339
chr12.fa	121115816	121116422	262
chr12.fa	121737465	121738439	595
chr12.fa	122369462	122370029	275
chr12.fa	122395894	122396567	309
chr12.fa	122403053	122403738	413
chr12.fa	122897414	122898136	277
chr12.fa	123819946	123820584	308
chr12.fa	123882845	123883461	288
chr12.fa	124171044	124171632	311
chr12.fa	124174475	124175307	354
chr12.fa	124615065	124615725	352
chr12.fa	124707262	124707841	243
chr12.fa	125004707	125005306	272
chr12.fa	125205113	125205843	402
chr12.fa	125310150	125310649	203
chr12.fa	126317218	126318173	318
chr12.fa	126389711	126390305	280
chr12.fa	126392287	126393109	478
chr12.fa	129427606	129428160	247
chr12.fa	130034964	130035580	299
chr12.fa	130882928	130883686	415
chr12.fa	131124482	131125079	298
chr12.fa	131142547	131143168	248
chr12.fa	131370517	131371026	220
chr12.fa	131721676	131722287	283
chr12.fa	131997843	131998312	214
chr12.fa	132927699	132928303	319
chr12.fa	133404782	133405218	212
chr13.fa	20745213	20746202	293
chr13.fa	21405240	21405830	332
chr13.fa	21417619	21418586	517
chr13.fa	21569518	21570136	271
chr13.fa	21607490	21608090	320
chr13.fa	21946518	21947112	359
chr13.fa	22055296	22055845	269
chr13.fa	22286897	22287616	373
chr13.fa	22408431	22409104	318
chr13.fa	22681506	22682184	358
chr13.fa	24296534	24297271	419
chr13.fa	24776250	24776893	307
chr13.fa	24777655	24778276	356
chr13.fa	26068083	26069628	350
chr13.fa	26070390	26071160	484
chr13.fa	26552307	26552915	250
chr13.fa	26555012	26555780	393
chr13.fa	26594127	26594679	328
chr13.fa	26607846	26608531	369
chr13.fa	26971147	26971742	324
chr13.fa	27209685	27210168	294
chr13.fa	27242893	27243387	275
chr13.fa	28125389	28125995	485
chr13.fa	28175842	28176506	319
chr13.fa	28539606	28540599	667
chr13.fa	28719165	28719536	223
chr13.fa	28985768	28986371	345
chr13.fa	29087867	29088437	328
chr13.fa	29397025	29397677	407
chr13.fa	29400293	29401273	346
chr13.fa	30149029	30149702	345
chr13.fa	30384383	30385062	379
chr13.fa	30821775	30822189	212
chr13.fa	31137007	31137571	329
chr13.fa	31247032	31247629	174
chr13.fa	31409593	31410173	243
chr13.fa	31530786	31531314	241
chr13.fa	32059698	32060465	355
chr13.fa	32520107	32520836	406
chr13.fa	32523043	32523592	348
chr13.fa	32610716	32611660	729
chr13.fa	32622314	32623367	663
chr13.fa	33207669	33208313	347
chr13.fa	33508256	33508975	285
chr13.fa	33620053	33621160	520
chr13.fa	33687974	33688585	273
chr13.fa	33770832	33771368	289
chr13.fa	33801848	33802514	334
chr13.fa	34319255	34320075	505
chr13.fa	34456794	34457474	344
chr13.fa	34698796	34699554	439
chr13.fa	34897289	34897863	251
chr13.fa	34909587	34910275	320
chr13.fa	35282986	35283574	245
chr13.fa	35336662	35337140	259
chr13.fa	35776352	35776989	308
chr13.fa	35783731	35784809	216
chr13.fa	36538467	36539353	567
chr13.fa	36603329	36604354	296
chr13.fa	36665816	36666399	267
chr13.fa	36720509	36721467	718
chr13.fa	36737690	36738312	347
chr13.fa	36876292	36877117	338
chr13.fa	36881945	36882579	345
chr13.fa	36948134	36948653	249
chr13.fa	36967434	36968149	397
chr13.fa	37226778	37227380	287
chr13.fa	37869025	37870136	299
chr13.fa	37923243	37923799	281
chr13.fa	37978177	37978839	308
chr13.fa	38222697	38223515	321
chr13.fa	39210244	39211408	390
chr13.fa	39416573	39417163	261
chr13.fa	39816484	39817184	349
chr13.fa	40474244	40474981	376
chr13.fa	41020514	41021211	365
chr13.fa	41449851	41450610	341
chr13.fa	41549141	41549686	247
chr13.fa	42294544	42295343	541
chr13.fa	43111383	43111988	331
chr13.fa	43127718	43128303	271
chr13.fa	43150006	43150504	260
chr13.fa	43498251	43498950	344
chr13.fa	44052236	44052714	254
chr13.fa	44119521	44120226	355
chr13.fa	44127488	44128116	305
chr13.fa	44792463	44793510	775
chr13.fa	44795655	44796373	345
chr13.fa	45423138	45424103	601
chr13.fa	45427467	45428270	442
chr13.fa	45428396	45429402	567
chr13.fa	45496479	45497151	324
chr13.fa	45642047	45642547	299
chr13.fa	45914273	45914927	332
chr13.fa	46717137	46717889	418
chr13.fa	46787707	46788422	342
chr13.fa	48592319	48593217	573
chr13.fa	48716380	48717006	297
chr13.fa	48965237	48965706	300
chr13.fa	49761815	49763470	226
chr13.fa	49973764	49974629	435
chr13.fa	50171217	50172015	380
chr13.fa	50432535	50433181	322
chr13.fa	50504517	50505149	308
chr13.fa	50723132	50723811	287
chr13.fa	50791191	50791890	471
chr13.fa	50940169	50941286	339
chr13.fa	51002119	51002899	442
chr13.fa	51087146	51087863	317
chr13.fa	51608848	51609506	325
chr13.fa	51616479	51617014	257
chr13.fa	52210310	52211028	304
chr13.fa	52545431	52546072	330
chr13.fa	52608949	52609628	202
chr13.fa	52739063	52739598	240
chr13.fa	52747450	52748031	272
chr13.fa	52826939	52827351	130
chr13.fa	52948461	52949033	257
chr13.fa	52967029	52967612	355
chr13.fa	53213119	53213956	543
chr13.fa	53334075	53334646	303
chr13.fa	53771269	53772092	475
chr13.fa	54136484	54137073	268
chr13.fa	54421464	54422293	359
chr13.fa	54481821	54482364	190
chr13.fa	60260252	60260864	356
chr13.fa	61453235	61453862	198
chr13.fa	61702856	61703525	309
chr13.fa	62053193	62053829	240
chr13.fa	62523938	62524658	379
chr13.fa	63087716	63088380	329
chr13.fa	63295832	63296749	445
chr13.fa	63871285	63872111	459
chr13.fa	64203736	64204165	240
chr13.fa	64830172	64831443	922
chr13.fa	65033857	65034435	255
chr13.fa	66516974	66517600	315
chr13.fa	66746583	66747198	308
chr13.fa	70872040	70872609	364
chr13.fa	73899691	73900185	294
chr13.fa	74025431	74026008	313
chr13.fa	74241380	74242090	407
chr13.fa	75006900	75007929	405
chr13.fa	75465579	75466339	403
chr13.fa	75553103	75554386	916
chr13.fa	76041090	76041618	215
chr13.fa	76184503	76185044	212
chr13.fa	76410477	76411125	349
chr13.fa	76958198	76958843	336
chr13.fa	77039863	77040934	318
chr13.fa	77406270	77407010	337
chr13.fa	77407417	77408110	328
chr13.fa	77629209	77630640	302
chr13.fa	77665048	77665646	335
chr13.fa	77717595	77718211	317
chr13.fa	77741641	77742817	322
chr13.fa	77880562	77881253	336
chr13.fa	78197083	78197651	354
chr13.fa	78641326	78641935	270
chr13.fa	78869109	78869763	317
chr13.fa	78946723	78947361	296
chr13.fa	78948442	78948960	191
chr13.fa	79351912	79352570	250
chr13.fa	80524996	80525372	253
chr13.fa	80535241	80535765	251
chr13.fa	82448231	82448774	258
chr13.fa	82561835	82562488	270
chr13.fa	83010309	83010842	255
chr13.fa	85348070	85348754	197
chr13.fa	85821882	85822429	271
chr13.fa	85947221	85948100	504
chr13.fa	86086454	86087248	385
chr13.fa	86095529	86096310	374
chr13.fa	86264485	86264989	259
chr13.fa	86283799	86284316	234
chr13.fa	86293191	86293855	282
chr13.fa	88841874	88842375	332
chr13.fa	89600590	89601386	401
chr13.fa	90632834	90633752	519
chr13.fa	90685605	90686196	267
chr13.fa	90808517	90809250	286
chr13.fa	90956765	90957854	286
chr13.fa	90984024	90984671	330
chr13.fa	91038037	91038963	593
chr13.fa	91184898	91185732	370
chr13.fa	91552091	91552681	303
chr13.fa	91729085	91730177	771
chr13.fa	91892959	91894025	695
chr13.fa	92449893	92450555	330
chr13.fa	92972452	92973197	345
chr13.fa	93221449	93222515	689
chr13.fa	93296170	93296765	317
chr13.fa	93301414	93302190	432
chr13.fa	93329897	93330351	203
chr13.fa	93796027	93796742	311
chr13.fa	93806835	93807519	306
chr13.fa	93852782	93853311	244
chr13.fa	93853950	93854906	438
chr13.fa	94388855	94389559	494
chr13.fa	94775719	94776476	426
chr13.fa	95687827	95688472	344
chr13.fa	95696587	95697183	309
chr13.fa	95780089	95780811	348
chr13.fa	95870192	95870891	514
chr13.fa	96090494	96090963	226
chr13.fa	96211334	96211902	264
chr13.fa	96212346	96212935	298
chr13.fa	96311673	96312414	227
chr13.fa	97500566	97501013	230
chr13.fa	97509739	97510422	380
chr13.fa	97577966	97578643	381
chr13.fa	97597986	97598578	243
chr13.fa	99630176	99630761	265
chr13.fa	99636335	99637030	260
chr13.fa	99992712	99993467	397
chr13.fa	100329301	100330680	690
chr13.fa	102573939	102574715	384
chr13.fa	103140001	103140684	306
chr13.fa	103155691	103156251	221
chr13.fa	103597590	103598332	399
chr13.fa	104046986	104047820	286
chr13.fa	104676602	104677331	382
chr13.fa	104782880	104783744	344
chr13.fa	104795883	104796805	481
chr13.fa	104823272	104824290	453
chr13.fa	104963936	104964773	528
chr13.fa	105026781	105027368	227
chr13.fa	105079007	105079584	310
chr13.fa	105218186	105218794	262
chr13.fa	106115144	106115867	357
chr13.fa	106116112	106117160	487
chr13.fa	106359114	106359712	332
chr13.fa	106448276	106449081	409
chr13.fa	106468755	106469898	340
chr13.fa	106499799	106500709	287
chr13.fa	106748272	106749502	823
chr13.fa	107389172	107389789	404
chr13.fa	107610786	107611551	333
chr13.fa	107612394	107613032	361
chr13.fa	108364011	108364947	356
chr13.fa	108395718	108396589	330
chr13.fa	108414036	108414721	367
chr13.fa	108614347	108615279	460
chr13.fa	108992641	108993354	361
chr13.fa	109207172	109207860	348
chr13.fa	109600251	109601236	398
chr13.fa	109609527	109610389	392
chr13.fa	109632274	109633257	596
chr13.fa	110146723	110148859	1226
chr13.fa	110161101	110163555	971
chr13.fa	110222005	110224402	943
chr13.fa	110296266	110297266	349
chr13.fa	110382630	110383528	445
chr13.fa	110635463	110640087	1898
chr13.fa	110666460	110668382	932
chr13.fa	110706902	110708423	1029
chr13.fa	111193255	111195323	533
chr13.fa	111249522	111250467	345
chr13.fa	111277837	111278753	331
chr13.fa	111428215	111430667	969
chr13.fa	111487545	111491512	2792
chr13.fa	111899749	111900905	361
chr13.fa	112225033	112226399	1011
chr13.fa	112310195	112312156	991
chr13.fa	112666066	112666861	339
chr14.fa	20634960	20635788	448
chr14.fa	20648354	20649097	341
chr14.fa	21688613	21689011	184
chr14.fa	22763883	22764437	255
chr14.fa	25282220	25282731	345
chr14.fa	25377853	25378553	328
chr14.fa	25423483	25423929	174
chr14.fa	25433662	25434237	364
chr14.fa	25884094	25884640	261
chr14.fa	26150609	26151261	319
chr14.fa	26503309	26503927	279
chr14.fa	26702105	26702794	360
chr14.fa	26884883	26885622	276
chr14.fa	27277534	27277979	196
chr14.fa	27332036	27333049	686
chr14.fa	29140524	29141174	341
chr14.fa	29164111	29165012	600
chr14.fa	29345587	29346265	290
chr14.fa	29418624	29419248	344
chr14.fa	29421780	29422620	446
chr14.fa	29451293	29451996	354
chr14.fa	29587449	29588052	248
chr14.fa	29709018	29709661	328
chr14.fa	30203409	30204006	232
chr14.fa	31065772	31066391	308
chr14.fa	31560485	31561211	366
chr14.fa	31633270	31633801	187
chr14.fa	32862164	32862885	361
chr14.fa	33117572	33118141	279
chr14.fa	33136856	33137486	313
chr14.fa	33687548	33688415	558
chr14.fa	33857984	33858509	296
chr14.fa	34005643	34006229	318
[truncated: 5,617 more rows]

## Sheet: R1881_Compound 26 (1uM)
chr	start	end	summit
chr1.fa	750906	751118	106
chr1.fa	2186591	2187920	297
chr1.fa	2342071	2342711	431
chr1.fa	4657105	4657648	275
chr1.fa	4790033	4790685	322
chr1.fa	5030486	5031048	307
chr1.fa	5787236	5787792	237
chr1.fa	8318966	8320279	374
chr1.fa	8472400	8473092	339
chr1.fa	9494963	9495704	424
chr1.fa	9496080	9496794	462
chr1.fa	9613608	9614227	323
chr1.fa	10695910	10696418	318
chr1.fa	11968001	11969334	677
chr1.fa	12467254	12467864	302
chr1.fa	12535984	12536644	327
chr1.fa	12556323	12556932	350
chr1.fa	14605921	14606328	245
chr1.fa	14825248	14825745	235
chr1.fa	14952026	14952600	279
chr1.fa	15064573	15065230	346
chr1.fa	16676221	16676746	219
chr1.fa	16930559	16932504	505
chr1.fa	18625086	18625773	352
chr1.fa	19315227	19315862	329
chr1.fa	19406268	19406925	362
chr1.fa	19753559	19754133	285
chr1.fa	20358774	20359487	407
chr1.fa	20667486	20668619	779
chr1.fa	23411166	23411656	312
chr1.fa	24111292	24111803	249
chr1.fa	24310671	24311564	534
chr1.fa	24455495	24456151	398
chr1.fa	24711133	24711727	291
chr1.fa	26399232	26399869	308
chr1.fa	26406288	26407072	519
chr1.fa	27126556	27127059	218
chr1.fa	30179083	30179508	290
chr1.fa	31731151	31731967	548
chr1.fa	32689844	32690328	279
chr1.fa	32940339	32941126	486
chr1.fa	32967493	32968022	196
chr1.fa	36734644	36735445	467
chr1.fa	37964589	37965537	355
chr1.fa	38608100	38608947	499
chr1.fa	40009884	40010543	310
chr1.fa	40767523	40768064	235
chr1.fa	41681995	41682633	343
chr1.fa	45912178	45912694	184
chr1.fa	47147261	47147868	325
chr1.fa	50050188	50051540	340
chr1.fa	50588701	50589490	525
chr1.fa	52413934	52414877	610
chr1.fa	52657214	52658167	652
chr1.fa	53642140	53642720	333
chr1.fa	56104618	56105215	293
chr1.fa	56385595	56386294	283
chr1.fa	56863449	56864102	348
chr1.fa	57253663	57254654	331
chr1.fa	58648742	58649544	398
chr1.fa	58760363	58760901	305
chr1.fa	59536837	59537477	343
chr1.fa	60061375	60062036	310
chr1.fa	60132610	60133091	297
chr1.fa	60554266	60554869	339
chr1.fa	60740280	60740902	335
chr1.fa	61818878	61819997	324
chr1.fa	62106145	62106884	339
chr1.fa	63066330	63066885	303
chr1.fa	63945614	63946364	404
chr1.fa	64394267	64395003	323
chr1.fa	65061379	65062185	304
chr1.fa	66023516	66024112	311
chr1.fa	66220059	66220741	387
chr1.fa	66229545	66230267	305
chr1.fa	69183526	69184260	434
chr1.fa	69553756	69554689	606
chr1.fa	69575808	69576422	324
chr1.fa	73572607	73573169	229
chr1.fa	73669031	73669566	189
chr1.fa	75957955	75958616	376
chr1.fa	76054282	76054802	322
chr1.fa	76534398	76535105	362
chr1.fa	78611926	78612555	323
chr1.fa	79014981	79015570	297
chr1.fa	79332529	79333146	280
chr1.fa	79353449	79354057	290
chr1.fa	79756618	79757237	255
chr1.fa	81988670	81989358	328
chr1.fa	82025220	82026186	696
chr1.fa	82193539	82194204	311
chr1.fa	84011205	84011813	281
chr1.fa	84219779	84220393	307
chr1.fa	84609373	84610081	273
chr1.fa	87336530	87337240	328
chr1.fa	89521423	89521790	164
chr1.fa	89888610	89889094	197
chr1.fa	92025280	92025883	325
chr1.fa	92210804	92211458	323
chr1.fa	93340430	93340959	321
chr1.fa	93967368	93967965	318
chr1.fa	95104728	95105283	304
chr1.fa	95209288	95209974	400
chr1.fa	95835691	95836564	379
chr1.fa	96040684	96041389	394
chr1.fa	96354535	96355706	333
chr1.fa	97636986	97637690	360
chr1.fa	98286023	98286587	252
chr1.fa	98532429	98532978	244
chr1.fa	98553358	98554387	653
chr1.fa	98809760	98810522	364
chr1.fa	99889519	99890105	268
chr1.fa	99900031	99900457	252
chr1.fa	100895823	100896499	377
chr1.fa	100951271	100952045	284
chr1.fa	101710669	101711267	295
chr1.fa	107186697	107187320	346
chr1.fa	108325002	108325641	326
chr1.fa	110778604	110779170	231
chr1.fa	111934259	111935016	312
chr1.fa	111948640	111949242	288
chr1.fa	112491201	112491874	364
chr1.fa	113184548	113184834	171
chr1.fa	114977593	114978188	311
chr1.fa	116353521	116354303	422
chr1.fa	116835401	116836069	310
chr1.fa	116865590	116866310	286
chr1.fa	117018864	117019483	315
chr1.fa	121184651	121185477	215
chr1.fa	121288753	121289605	558
chr1.fa	145246257	145246645	106
chr1.fa	148241383	148242103	190
chr1.fa	152164086	152164817	413
chr1.fa	154114633	154115186	361
chr1.fa	156259555	156260111	351
chr1.fa	156586154	156586774	299
chr1.fa	162538454	162539158	343
chr1.fa	162548614	162549236	302
chr1.fa	162702323	162702906	294
chr1.fa	162843666	162844340	362
chr1.fa	163985212	163985875	301
chr1.fa	165038915	165039570	307
chr1.fa	167094661	167095134	298
chr1.fa	167511928	167512266	165
chr1.fa	168662448	168662889	193
chr1.fa	168772757	168773311	245
chr1.fa	169478138	169479043	316
chr1.fa	169479815	169480782	326
chr1.fa	169541300	169541890	270
chr1.fa	169543589	169544189	256
chr1.fa	169911372	169912065	296
chr1.fa	171313121	171313689	335
chr1.fa	174537547	174538239	346
chr1.fa	176499912	176500503	329
chr1.fa	177841523	177842488	317
chr1.fa	178116405	178116940	319
chr1.fa	178306330	178306956	321
chr1.fa	179899402	179900573	354
chr1.fa	181328020	181328666	299
chr1.fa	182672610	182673296	454
chr1.fa	182938003	182938819	551
chr1.fa	183021875	183022521	271
chr1.fa	183058061	183058681	266
chr1.fa	184391873	184392569	351
chr1.fa	184759885	184760540	331
chr1.fa	184874613	184875103	305
chr1.fa	184898869	184899480	362
chr1.fa	185674883	185675385	251
chr1.fa	186535385	186536120	429
chr1.fa	187245718	187246497	428
chr1.fa	187806830	187807348	317
chr1.fa	188138908	188139592	315
chr1.fa	190421184	190421822	321
chr1.fa	191734348	191734917	245
chr1.fa	191736552	191737236	321
chr1.fa	192465408	192466015	235
chr1.fa	193077494	193078126	336
chr1.fa	193646270	193646811	261
chr1.fa	193823938	193824611	353
chr1.fa	195214835	195215383	231
chr1.fa	196025692	196026272	332
chr1.fa	198806484	198807491	328
chr1.fa	201235537	201236084	218
chr1.fa	201250258	201251169	446
chr1.fa	201729813	201730306	318
chr1.fa	202537767	202538317	239
chr1.fa	203398282	203398642	205
chr1.fa	203945305	203945855	245
chr1.fa	204057947	204058610	335
chr1.fa	205667931	205668437	316
chr1.fa	207178013	207178711	272
chr1.fa	207201131	207201993	358
chr1.fa	207204867	207205733	546
chr1.fa	207241128	207241582	159
chr1.fa	207496613	207497318	333
chr1.fa	208123976	208124529	326
chr1.fa	208471815	208472399	375
chr1.fa	211360612	211361305	262
chr1.fa	212093514	212094191	387
chr1.fa	212178072	212178753	373
chr1.fa	217075968	217076588	279
chr1.fa	217699346	217699946	284
chr1.fa	218819639	218820189	217
chr1.fa	219334617	219335126	239
chr1.fa	219452563	219453271	350
chr1.fa	219886504	219887092	216
chr1.fa	220337868	220338362	190
chr1.fa	220985449	220986192	397
chr1.fa	221316549	221317174	274
chr1.fa	221567198	221567843	423
chr1.fa	222179888	222180488	296
chr1.fa	222773522	222774131	260
chr1.fa	222796050	222796752	329
chr1.fa	222867797	222868462	362
chr1.fa	223119706	223120337	307
chr1.fa	223355636	223356183	250
chr1.fa	224464339	224465666	918
chr1.fa	224492344	224492910	293
chr1.fa	224827561	224828193	346
chr1.fa	225881714	225882350	346
chr1.fa	225960068	225961109	280
chr1.fa	226667038	226667609	247
chr1.fa	227204572	227205218	329
chr1.fa	228863922	228864580	346
chr1.fa	229409492	229409978	237
chr1.fa	229979609	229981034	1117
chr1.fa	231461837	231462482	343
chr1.fa	231820039	231820660	314
chr1.fa	232900252	232900996	292
chr1.fa	233160906	233161774	522
chr1.fa	234228732	234229417	340
chr1.fa	234997363	234998010	322
chr1.fa	235053730	235054370	322
chr1.fa	235572159	235573082	333
chr1.fa	236483793	236484378	316
chr1.fa	240248908	240249441	205
chr1.fa	240574718	240575307	279
chr1.fa	241391504	241392246	383
chr1.fa	241773290	241773816	302
chr1.fa	242773441	242773987	270
chr1.fa	243108653	243108970	135
chr1.fa	243862099	243862682	262
chr1.fa	244065240	244066004	386
chr1.fa	244417311	244417914	292
chr1.fa	244588127	244588826	343
chr1.fa	245564462	245564954	338
chr1.fa	246215415	246216373	285
chr1.fa	246938640	246939443	327
chr1.fa	247677729	247678283	299
chr10.fa	1362855	1363496	316
chr10.fa	1824798	1825394	345
chr10.fa	3790154	3790608	234
chr10.fa	4171923	4172517	329
chr10.fa	5552248	5552654	180
chr10.fa	6297287	6297923	264
chr10.fa	6403705	6404696	300
chr10.fa	7126506	7126970	238
chr10.fa	8831848	8832898	711
chr10.fa	8915044	8915628	322
chr10.fa	12573199	12573800	328
chr10.fa	12589302	12590092	488
chr10.fa	12762310	12762828	272
chr10.fa	13441648	13442273	311
chr10.fa	13759631	13760357	426
chr10.fa	14613864	14614545	314
chr10.fa	15645447	15645955	205
chr10.fa	17666862	17667288	308
chr10.fa	21184477	21185124	320
chr10.fa	22471882	22472483	280
chr10.fa	22944237	22944922	260
chr10.fa	24116700	24117286	337
chr10.fa	24158401	24159138	405
chr10.fa	24173755	24174330	308
chr10.fa	24518728	24519226	281
chr10.fa	25451160	25451784	328
chr10.fa	25459377	25460083	341
chr10.fa	28227844	28228441	314
chr10.fa	29122232	29122812	261
chr10.fa	31432521	31433047	282
chr10.fa	31863477	31863893	206
chr10.fa	33891057	33891762	405
chr10.fa	34188381	34189052	340
chr10.fa	34441287	34441963	302
chr10.fa	34704148	34704803	361
chr10.fa	34758339	34758822	225
chr10.fa	34914979	34915464	265
chr10.fa	35979257	35980003	394
chr10.fa	36564712	36565387	298
chr10.fa	38130175	38130734	314
chr10.fa	43682556	43683180	294
chr10.fa	46990486	46991087	314
chr10.fa	47101112	47101794	391
chr10.fa	47105851	47106531	367
chr10.fa	47131668	47132536	559
chr10.fa	50712464	50713603	789
chr10.fa	51767495	51767903	235
chr10.fa	53125822	53126627	490
chr10.fa	53896701	53897293	290
chr10.fa	56980943	56981558	283
chr10.fa	57899017	57899669	295
chr10.fa	58143472	58144019	307
chr10.fa	58717878	58718472	287
chr10.fa	59519422	59520050	291
chr10.fa	59608536	59609351	471
chr10.fa	60228049	60228939	460
chr10.fa	61059998	61060661	356
chr10.fa	61801870	61802398	265
chr10.fa	62027449	62027940	291
chr10.fa	62128694	62129831	838
chr10.fa	62256886	62257610	370
chr10.fa	62727092	62727522	150
chr10.fa	62884356	62884870	258
chr10.fa	63054080	63054610	298
chr10.fa	63492256	63493019	384
chr10.fa	63697040	63698001	312
chr10.fa	64962391	64962956	238
chr10.fa	65424071	65424527	181
chr10.fa	65869064	65869660	313
chr10.fa	66333235	66333920	394
chr10.fa	67094506	67095453	763
chr10.fa	68110398	68110862	164
chr10.fa	68620295	68620819	207
chr10.fa	68874617	68875110	267
chr10.fa	69716272	69717061	268
chr10.fa	71074731	71075251	211
chr10.fa	73349640	73350330	383
chr10.fa	73857466	73858120	347
chr10.fa	76635542	76636117	305
chr10.fa	76720214	76720784	334
chr10.fa	76781566	76782429	532
chr10.fa	76887279	76887893	329
chr10.fa	77492893	77493472	329
chr10.fa	77793163	77793750	251
chr10.fa	77811083	77811685	292
chr10.fa	79257939	79258482	265
chr10.fa	79769768	79770467	405
chr10.fa	80241430	80242428	508
chr10.fa	80349195	80349867	331
chr10.fa	80489504	80490073	318
chr10.fa	82610070	82610651	344
chr10.fa	83029562	83030346	500
chr10.fa	87341025	87341777	392
chr10.fa	88664238	88665056	424
chr10.fa	89407661	89408244	266
chr10.fa	90248561	90249549	464
chr10.fa	90300758	90301435	308
chr10.fa	90742916	90743605	243
chr10.fa	91262271	91262997	466
chr10.fa	92677267	92677842	366
chr10.fa	93013660	93014569	623
chr10.fa	95741894	95742444	289
chr10.fa	95835630	95836314	344
chr10.fa	98141385	98141911	330
chr10.fa	98430558	98431137	277
chr10.fa	98478925	98479518	314
chr10.fa	100839870	100840420	306
chr10.fa	101098607	101099173	295
chr10.fa	105711457	105712149	348
chr10.fa	106037315	106038006	342
chr10.fa	106048023	106048675	327
chr10.fa	106581788	106582499	228
chr10.fa	110481438	110482179	423
chr10.fa	111762377	111763465	254
chr10.fa	113339227	113339974	483
chr10.fa	113341156	113341574	200
chr10.fa	113545549	113546211	309
chr10.fa	113547503	113548167	290
chr10.fa	113549294	113550027	470
chr10.fa	114397708	114398199	212
chr10.fa	114538828	114539463	316
chr10.fa	117201601	117202109	248
chr10.fa	121702441	121702887	193
chr10.fa	123348986	123349643	277
chr10.fa	123880499	123880935	229
chr10.fa	127280213	127280940	393
chr10.fa	128247363	128247970	269
chr10.fa	128269435	128269937	255
chr10.fa	129907816	129908673	308
chr10.fa	132927621	132928250	332
chr10.fa	134882728	134883024	147
chr11.fa	6697358	6698033	353
chr11.fa	7559814	7560478	358
chr11.fa	7643521	7644500	681
chr11.fa	7656760	7657509	414
chr11.fa	9078563	9079046	243
chr11.fa	9128625	9129039	276
chr11.fa	10087728	10088397	350
chr11.fa	10108631	10109197	269
chr11.fa	10244355	10244946	299
chr11.fa	10312983	10313949	306
chr11.fa	11644255	11644886	317
chr11.fa	12269782	12270437	282
chr11.fa	12875056	12875639	250
chr11.fa	15381497	15382528	687
chr11.fa	15515360	15515970	308
chr11.fa	15553849	15554747	338
chr11.fa	15627470	15628216	495
chr11.fa	15690205	15690614	209
chr11.fa	15991942	15992594	339
chr11.fa	19629096	19629653	288
chr11.fa	20532322	20532896	253
chr11.fa	21390042	21390780	379
chr11.fa	22968078	22968503	284
chr11.fa	24752946	24753533	357
chr11.fa	25788209	25788674	222
chr11.fa	26011553	26012108	218
chr11.fa	26240816	26241842	719
chr11.fa	26932082	26932697	320
chr11.fa	27073071	27073681	331
chr11.fa	27198832	27199263	204
chr11.fa	27737595	27738231	314
chr11.fa	31012013	31012661	308
chr11.fa	33068566	33069402	307
chr11.fa	34653463	34654152	371
chr11.fa	34692543	34693132	251
chr11.fa	34932612	34933137	213
chr11.fa	35082956	35083707	323
chr11.fa	35412470	35413021	251
chr11.fa	36073552	36074095	245
chr11.fa	36489375	36489952	267
chr11.fa	36704319	36704931	349
chr11.fa	37327624	37328839	836
chr11.fa	41316059	41316673	241
chr11.fa	41802661	41803655	615
chr11.fa	42005550	42006061	220
chr11.fa	42520483	42521163	199
chr11.fa	42778026	42778639	349
chr11.fa	42865457	42865948	259
chr11.fa	48063275	48063973	347
chr11.fa	48077257	48077838	248
chr11.fa	56300412	56301160	352
chr11.fa	56928695	56929309	339
chr11.fa	57270416	57270728	132
chr11.fa	58693624	58694286	340
chr11.fa	58792361	58793351	330
chr11.fa	61192692	61193332	300
chr11.fa	61947453	61947986	291
chr11.fa	62355144	62355732	244
chr11.fa	63008069	63008788	316
chr11.fa	63401926	63402534	261
chr11.fa	63996289	63996902	274
chr11.fa	65235009	65235908	293
chr11.fa	65956059	65957626	930
chr11.fa	66556059	66558357	971
chr11.fa	67280279	67280892	294
chr11.fa	67349435	67350499	680
chr11.fa	67404850	67405471	288
chr11.fa	67848821	67850638	1428
chr11.fa	68305339	68305983	322
chr11.fa	68873492	68874329	191
chr11.fa	68985284	68985794	202
chr11.fa	70824155	70824556	145
chr11.fa	72654530	72655077	326
chr11.fa	72758516	72759183	326
chr11.fa	73707435	73707980	256
chr11.fa	73790740	73791391	293
chr11.fa	74088614	74089111	321
chr11.fa	74694750	74695585	541
chr11.fa	76771985	76772648	320
chr11.fa	76947407	76948399	667
chr11.fa	78665184	78665861	288
chr11.fa	80493566	80494116	267
chr11.fa	81679094	81679902	438
chr11.fa	81945870	81946556	360
chr11.fa	82285155	82285889	360
chr11.fa	82707966	82708684	388
chr11.fa	82850238	82850981	400
chr11.fa	83099939	83100445	256
chr11.fa	83121796	83122435	322
chr11.fa	83495275	83496140	538
chr11.fa	84078843	84080168	910
chr11.fa	84319544	84320286	344
chr11.fa	84577746	84578479	365
chr11.fa	85763767	85764368	290
chr11.fa	85772515	85773120	272
chr11.fa	86417078	86418349	416
chr11.fa	86653068	86653799	365
chr11.fa	86716236	86716862	262
chr11.fa	88880333	88880913	274
chr11.fa	91129842	91130408	357
chr11.fa	91341674	91342410	366
chr11.fa	92922639	92923188	210
chr11.fa	92961905	92962739	463
chr11.fa	92969834	92970960	374
chr11.fa	93381095	93381619	257
chr11.fa	93384108	93384766	346
chr11.fa	94441731	94442305	335
chr11.fa	94527202	94527817	333
chr11.fa	94820295	94820840	270
chr11.fa	95081863	95082595	376
chr11.fa	95270761	95271309	300
chr11.fa	95380184	95381089	516
chr11.fa	95385059	95385774	394
chr11.fa	95926397	95927441	262
chr11.fa	95952990	95953838	263
chr11.fa	99659111	99659678	319
chr11.fa	99950046	99950652	250
chr11.fa	100503525	100504111	299
chr11.fa	100786915	100787536	350
chr11.fa	102468800	102469476	312
chr11.fa	102500293	102500956	503
chr11.fa	106008360	106008953	332
chr11.fa	107338257	107339019	458
chr11.fa	107701246	107702250	630
chr11.fa	107963923	107964604	347
chr11.fa	108477239	108478113	400
chr11.fa	109521933	109522563	353
chr11.fa	110175982	110176836	334
chr11.fa	110645979	110646591	313
chr11.fa	110703330	110704004	308
chr11.fa	111007903	111009313	935
chr11.fa	111175640	111177132	719
chr11.fa	111205361	111205933	242
chr11.fa	113210355	113211217	485
chr11.fa	113992302	113993318	356
chr11.fa	114030533	114031259	401
chr11.fa	114033337	114034091	405
chr11.fa	114034566	114035151	285
chr11.fa	114049655	114050621	523
chr11.fa	114186413	114187185	442
chr11.fa	115090998	115091625	327
chr11.fa	115291110	115291714	356
chr11.fa	115791732	115792476	288
chr11.fa	115939949	115940613	342
chr11.fa	115945987	115946750	450
chr11.fa	116816969	116817649	358
chr11.fa	116941888	116942550	360
chr11.fa	117912713	117913110	173
chr11.fa	120393721	120394281	240
chr11.fa	120396390	120396943	277
chr11.fa	120519271	120519854	286
chr11.fa	120911561	120912288	403
chr11.fa	121170897	121171528	317
chr11.fa	124752242	124752777	336
chr11.fa	125762742	125763434	368
chr11.fa	125941883	125942516	330
chr11.fa	126084350	126085060	281
chr11.fa	126101604	126102261	341
chr11.fa	126245558	126246163	309
chr11.fa	126414008	126415361	353
chr11.fa	126813018	126813676	353
chr11.fa	128037268	128037946	373
chr11.fa	128323489	128324220	383
chr11.fa	128339651	128340206	290
chr11.fa	128477703	128478301	279
chr11.fa	128751211	128751695	192
chr11.fa	129188818	129189575	433
chr11.fa	129408117	129408598	287
chr11.fa	129721679	129722520	295
chr11.fa	129895260	129895814	173
chr11.fa	131275665	131276546	565
chr11.fa	131285504	131286205	342
chr11.fa	132369413	132370068	334
chr11.fa	132574496	132575212	468
chr11.fa	133253331	133254085	334
chr11.fa	134367458	134367972	180
chr12.fa	938133	939151	667
chr12.fa	1326170	1326817	335
chr12.fa	1329174	1329806	312
chr12.fa	2045506	2046144	308
chr12.fa	2863114	2863938	507
chr12.fa	4615514	4616113	290
chr12.fa	6539838	6540402	329
chr12.fa	11335477	11335990	271
chr12.fa	11776369	11776845	166
chr12.fa	11836767	11837836	337
chr12.fa	14425902	14426385	256
chr12.fa	15972589	15973419	567
chr12.fa	17215286	17215882	300
chr12.fa	17346950	17347589	359
chr12.fa	20853830	20854448	347
chr12.fa	21503814	21504380	310
chr12.fa	22321528	22322388	543
chr12.fa	23212676	23213725	572
chr12.fa	25495505	25496044	275
chr12.fa	26121477	26122008	214
chr12.fa	26581871	26582509	297
chr12.fa	27023262	27024230	619
chr12.fa	27229885	27230819	399
chr12.fa	27691939	27692613	379
chr12.fa	28431251	28431935	359
chr12.fa	29716414	29716900	265
chr12.fa	29887507	29888226	348
chr12.fa	30081952	30082938	512
chr12.fa	30286768	30287273	209
chr12.fa	30589836	30590485	323
chr12.fa	31612809	31613499	358
chr12.fa	31644421	31644892	174
chr12.fa	31803736	31804412	323
chr12.fa	32420892	32421477	278
chr12.fa	32424131	32424816	298
chr12.fa	39004449	39005156	341
chr12.fa	41454876	41455509	307
chr12.fa	42987638	42988197	326
chr12.fa	43259094	43259759	261
chr12.fa	43309059	43309783	372
chr12.fa	43315716	43316844	348
chr12.fa	44164032	44164556	362
chr12.fa	46839141	46839765	328
chr12.fa	46887506	46888530	353
chr12.fa	47186695	47187227	251
chr12.fa	51106977	51107565	291
chr12.fa	52520075	52521097	711
chr12.fa	52692356	52692989	335
chr12.fa	53208119	53208662	319
chr12.fa	54410294	54410866	248
chr12.fa	54837871	54838503	301
chr12.fa	54849765	54850448	304
chr12.fa	55285610	55286391	512
chr12.fa	56609841	56610372	207
chr12.fa	57152939	57153788	390
chr12.fa	57672136	57672723	311
chr12.fa	58386802	58387503	321
chr12.fa	61098167	61098960	399
chr12.fa	61103857	61104529	359
chr12.fa	61107859	61108844	625
chr12.fa	61978560	61979199	325
chr12.fa	62900615	62901129	268
chr12.fa	64822627	64823201	290
chr12.fa	64983835	64984551	343
chr12.fa	64993863	64994505	335
chr12.fa	65287691	65288288	327
chr12.fa	66024004	66024881	505
chr12.fa	69739304	69740066	483
chr12.fa	70096918	70097501	309
chr12.fa	70234335	70234982	343
chr12.fa	70793837	70794429	285
chr12.fa	70967930	70968617	370
chr12.fa	71556615	71557644	536
chr12.fa	72318872	72319727	347
chr12.fa	73447485	73448173	362
chr12.fa	73777317	73778179	350
chr12.fa	73922833	73923693	320
chr12.fa	74358268	74359060	460
chr12.fa	75004303	75004938	400
chr12.fa	75374141	75374974	505
chr12.fa	75522870	75523833	354
chr12.fa	75882875	75883571	315
chr12.fa	76510661	76511326	310
chr12.fa	76813681	76814499	476
chr12.fa	77543549	77544221	363
chr12.fa	77556646	77557342	334
chr12.fa	77738481	77738999	196
chr12.fa	78460660	78461354	346
chr12.fa	79193306	79193879	284
chr12.fa	79487515	79488078	246
chr12.fa	80713822	80714472	323
chr12.fa	80950101	80950684	298
chr12.fa	81540479	81541147	319
chr12.fa	81775770	81776280	178
chr12.fa	83183279	83183957	330
chr12.fa	83324823	83325661	324
chr12.fa	84198791	84200225	1073
chr12.fa	85424541	85425255	367
chr12.fa	88660563	88661242	421
chr12.fa	88916614	88917222	317
chr12.fa	89114470	89115134	327
chr12.fa	89599222	89599900	328
chr12.fa	89783434	89784379	607
chr12.fa	90420719	90421357	353
chr12.fa	90560372	90560999	348
chr12.fa	91271406	91272045	324
chr12.fa	92112065	92112675	258
chr12.fa	92424462	92424918	160
chr12.fa	93382330	93382943	269
chr12.fa	94207616	94208283	344
chr12.fa	94546415	94546956	262
chr12.fa	94985646	94986270	315
chr12.fa	95283128	95283929	394
chr12.fa	96020640	96021107	291
chr12.fa	96111236	96112209	640
chr12.fa	96129292	96129659	240
chr12.fa	97666553	97667216	328
chr12.fa	97961357	97963026	1280
chr12.fa	98742235	98742935	337
chr12.fa	100052244	100052918	355
chr12.fa	100995307	100995936	256
chr12.fa	101368369	101369009	320
chr12.fa	102009658	102010475	367
chr12.fa	102373821	102374418	297
chr12.fa	102896676	102897271	343
chr12.fa	102897508	102898276	434
chr12.fa	103313951	103314618	340
chr12.fa	103766634	103767533	355
chr12.fa	104613052	104614306	993
chr12.fa	106354043	106354629	315
chr12.fa	106429012	106429510	305
chr12.fa	108961630	108962321	327
chr12.fa	110119673	110120597	681
chr12.fa	111505212	111505909	338
chr12.fa	111514410	111515169	499
chr12.fa	115093845	115094400	309
chr12.fa	115351929	115352600	304
chr12.fa	115762677	115763522	522
chr12.fa	115934778	115935268	186
chr12.fa	117074299	117075265	585
chr12.fa	117476004	117476602	284
chr12.fa	117945185	117945891	401
chr12.fa	117956512	117957176	313
chr12.fa	117965068	117965764	329
chr12.fa	118259265	118260001	233
chr12.fa	118779808	118780556	344
chr12.fa	118794955	118795651	336
chr12.fa	119005873	119006687	323
chr12.fa	120367937	120368468	305
chr12.fa	121737734	121738423	333
chr12.fa	122897341	122898000	357
chr12.fa	124174516	124175262	280
chr12.fa	126392506	126393044	266
chr12.fa	130035036	130035452	208
chr13.fa	21417677	21418534	440
chr13.fa	22286915	22287614	378
chr13.fa	26068194	26068936	239
chr13.fa	26070473	26071196	395
chr13.fa	26552269	26552820	290
chr13.fa	26555057	26555696	335
chr13.fa	26607845	26608391	341
chr13.fa	27209803	27210123	169
chr13.fa	28125384	28126123	461
chr13.fa	28175801	28176434	302
chr13.fa	28191768	28192306	289
chr13.fa	28539623	28540437	655
chr13.fa	29397106	29397700	316
chr13.fa	30149050	30149681	315
chr13.fa	31137102	31137677	238
chr13.fa	31409558	31410106	265
chr13.fa	31530759	31531375	279
chr13.fa	32059885	32060327	186
chr13.fa	32520122	32520857	375
chr13.fa	32622378	32623356	620
chr13.fa	33620226	33620922	353
chr13.fa	33801920	33802448	253
chr13.fa	34456763	34457405	359
chr13.fa	34909612	34910212	298
chr13.fa	35776361	35776966	311
chr13.fa	36665843	36666350	255
chr13.fa	36876338	36877032	260
chr13.fa	36948220	36948568	149
chr13.fa	39210267	39211433	317
chr13.fa	39416561	39417148	266
chr13.fa	39816533	39817183	311
chr13.fa	40474309	40475026	307
chr13.fa	42294746	42295414	347
chr13.fa	42593865	42594501	421
chr13.fa	43149952	43150624	321
chr13.fa	43498268	43498888	328
chr13.fa	44052260	44052813	212
chr13.fa	44792315	44793539	914
chr13.fa	44795702	44796374	336
chr13.fa	45423303	45424109	460
chr13.fa	45428661	45429320	316
chr13.fa	45496520	45497135	299
chr13.fa	46717154	46717791	365
chr13.fa	48965286	48965733	260
chr13.fa	49761766	49762557	281
chr13.fa	49762814	49763403	315
chr13.fa	49973780	49974582	421
chr13.fa	50432638	50433095	216
chr13.fa	50940137	50941277	369
chr13.fa	51002197	51002885	368
chr13.fa	51608944	51609412	235
chr13.fa	52093932	52094509	324
chr13.fa	52747421	52748040	305
chr13.fa	52948444	52949019	271
chr13.fa	52967119	52967664	260
chr13.fa	53771477	53772028	280
chr13.fa	54136482	54137103	279
chr13.fa	54421589	54422261	303
chr13.fa	62053220	62053746	213
chr13.fa	62523953	62524633	366
chr13.fa	63087701	63088435	351
chr13.fa	63295946	63296669	339
chr13.fa	63871421	63872009	320
chr13.fa	64128290	64128840	232
chr13.fa	64830247	64831424	844
chr13.fa	65033886	65034430	213
chr13.fa	66516976	66517553	307
chr13.fa	66746660	66747213	248
chr13.fa	75465655	75466322	350
chr13.fa	77039952	77040897	236
chr13.fa	77406299	77407003	323
chr13.fa	77407465	77408145	290
chr13.fa	77629221	77630074	291
chr13.fa	77741666	77742776	806
chr13.fa	77880689	77881182	214
chr13.fa	78869102	78869653	307
chr13.fa	78946691	78947302	309
chr13.fa	78948409	78948928	219
chr13.fa	82448218	82448860	273
chr13.fa	85821855	85822432	308
chr13.fa	86264539	86265016	201
chr13.fa	88841917	88842376	290
chr13.fa	89600702	89601327	286
chr13.fa	90808470	90809094	329
chr13.fa	90984157	90984676	218
chr13.fa	91037976	91038956	652
chr13.fa	91184960	91185658	303
chr13.fa	91729524	91730189	340
chr13.fa	91893351	91894051	303
chr13.fa	92449942	92450472	264
chr13.fa	92972497	92973139	318
chr13.fa	93221790	93222479	335
chr13.fa	94389009	94389588	331
chr13.fa	94775772	94776497	388
chr13.fa	95870233	95870827	460
chr13.fa	96090558	96090945	157
chr13.fa	97509733	97510381	382
chr13.fa	97578027	97578680	313
chr13.fa	99636329	99636913	268
chr13.fa	99992848	99993376	259
chr13.fa	100329288	100330313	728
chr13.fa	102573987	102574508	329
chr13.fa	103155609	103156214	300
chr13.fa	103597669	103598264	307
chr13.fa	104047032	104047692	217
chr13.fa	104676679	104677325	329
chr13.fa	104782879	104783924	343
chr13.fa	104823381	104824187	344
chr13.fa	105026715	105027272	316
chr13.fa	105083948	105084620	487
chr13.fa	106115168	106115856	318
chr13.fa	106359207	106359740	238
chr13.fa	106448331	106449065	356
chr13.fa	106468702	106469863	406
chr13.fa	106748788	106749455	321
chr13.fa	107389203	107389784	391
chr13.fa	107610832	107611509	307
chr13.fa	107612338	107613089	409
chr13.fa	108614337	108615229	476
chr13.fa	110161020	110164814	1052
chr13.fa	110221973	110224174	980
chr13.fa	110382591	110383436	483
chr13.fa	110636117	110639951	1239
chr13.fa	110666465	110668539	934
chr13.fa	110707238	110709143	677
chr13.fa	111248604	111250483	1251
chr13.fa	111428271	111429857	894
chr13.fa	111488493	111491494	1829
chr13.fa	111899755	111902013	374
chr13.fa	112224936	112226433	1105
chr14.fa	20635016	20635777	392
chr14.fa	20648405	20649015	325
chr14.fa	22763880	22764404	251
chr14.fa	25377840	25378509	373
chr14.fa	26503343	26503872	259
chr14.fa	29164144	29165068	596
chr14.fa	29345619	29346154	257
chr14.fa	29418683	29419317	290
chr14.fa	29421739	29422591	329
chr14.fa	29709010	29709669	358
chr14.fa	30203447	30203933	199
chr14.fa	32862141	32862882	410
chr14.fa	33117539	33118177	324
chr14.fa	33136900	33137435	266
chr14.fa	34174713	34175348	252
chr14.fa	36398276	36398841	298
chr14.fa	36677799	36678476	345
chr14.fa	37798299	37799205	255
chr14.fa	37836785	37837373	264
chr14.fa	37886624	37887600	659
chr14.fa	38035844	38036675	316
chr14.fa	38712816	38713623	416
chr14.fa	49335002	49335626	281
chr14.fa	49424995	49425817	293
chr14.fa	49747274	49747720	168
chr14.fa	50428483	50429740	795
chr14.fa	51230088	51230807	242
chr14.fa	52469909	52470574	347
chr14.fa	53012178	53012868	367
chr14.fa	53157607	53158218	284
chr14.fa	53386499	53387213	326
chr14.fa	56120737	56121415	353
chr14.fa	56355758	56356510	394
chr14.fa	57000032	57000678	348
chr14.fa	58285173	58285771	275
chr14.fa	58942972	58943471	255
chr14.fa	60402582	60403450	476
chr14.fa	60435582	60436657	613
chr14.fa	61896843	61897519	346
chr14.fa	62105583	62106230	323
chr14.fa	63267135	63267822	434
chr14.fa	64611100	64611570	215
chr14.fa	64898692	64899530	544
chr14.fa	64981796	64982308	284
chr14.fa	65077873	65078551	313
chr14.fa	71629624	71630316	326
chr14.fa	71704134	71704774	317
chr14.fa	71714871	71715724	300
chr14.fa	73753540	73754074	258
chr14.fa	73898729	73899350	296
chr14.fa	74127010	74127818	381
chr14.fa	75567139	75568104	420
chr14.fa	76002058	76002721	324
chr14.fa	77371202	77371882	394
chr14.fa	79540646	79541392	353
chr14.fa	79556177	79556760	276
chr14.fa	79791182	79791820	453
chr14.fa	79991742	79992401	353
chr14.fa	79996012	79996567	314
chr14.fa	80469320	80470088	389
chr14.fa	80482916	80483585	334
chr14.fa	80520261	80520963	388
chr14.fa	81414754	81415346	353
chr14.fa	81848692	81849607	335
chr14.fa	82028144	82028783	333
chr14.fa	82780101	82780840	358
chr14.fa	84908874	84909423	229
chr14.fa	85816829	85817542	354
chr14.fa	85823362	85823957	290
chr14.fa	85826905	85827696	513
chr14.fa	86263491	86264078	297
chr14.fa	86337167	86337732	301
chr14.fa	86776843	86777356	174
chr14.fa	86842511	86843143	276
chr14.fa	87498480	87499043	322
chr14.fa	88883916	88884524	297
chr14.fa	89519423	89520100	427
chr14.fa	90038736	90039998	313
chr14.fa	91757194	91757725	275
chr14.fa	92012246	92012927	362
chr14.fa	92554890	92555359	151
chr14.fa	94368156	94368605	108
chr14.fa	94805485	94806049	336
chr14.fa	95102903	95103560	308
chr14.fa	95121525	95122001	174
chr14.fa	96353532	96354259	340
chr14.fa	98770883	98771387	235
chr14.fa	100433198	100433502	132
chr14.fa	101414473	101415073	267
chr14.fa	101971832	101972381	253
chr14.fa	103608572	103609147	312
chr14.fa	106715197	106715699	304
chr14.fa	107254285	107254941	334
chr15.fa	20480905	20481494	462
chr15.fa	20848625	20849141	198
chr15.fa	20877940	20878556	352
chr15.fa	23791151	23791908	379
chr15.fa	23844140	23844724	280
chr15.fa	26874468	26874939	160
chr15.fa	27030967	27031661	326
chr15.fa	27643670	27644224	256
chr15.fa	30145330	30146276	646
chr15.fa	31417303	31417706	200
chr15.fa	32267958	32268398	234
chr15.fa	33115896	33116409	278
chr15.fa	33322419	33323131	340
chr15.fa	33597013	33597729	390
chr15.fa	34508494	34509121	323
chr15.fa	35600847	35601445	230
chr15.fa	35803276	35803640	161
chr15.fa	35985979	35986585	288
chr15.fa	36713005	36713489	237
chr15.fa	36790098	36790839	381
chr15.fa	38661015	38661575	344
chr15.fa	39187331	39187913	266
chr15.fa	39565962	39566803	458
chr15.fa	39652448	39653454	305
chr15.fa	39746908	39747470	322
chr15.fa	39867365	39867909	268
chr15.fa	40682068	40682700	345
chr15.fa	44151765	44152127	192
chr15.fa	48192848	48193333	260
chr15.fa	48337012	48337601	272
chr15.fa	48773550	48774175	309
chr15.fa	49367843	49368412	250
chr15.fa	50298209	50298905	397
chr15.fa	50537275	50537683	178
chr15.fa	50793819	50794461	311
chr15.fa	50815959	50816783	525
chr15.fa	52216851	52217536	337
chr15.fa	52303752	52304377	245
chr15.fa	52313591	52314187	271
chr15.fa	52945644	52946372	371
chr15.fa	54389151	54389614	265
chr15.fa	55236758	55237292	316
chr15.fa	56276031	56276522	238
chr15.fa	58033252	58033832	247
chr15.fa	58330762	58331348	274
chr15.fa	60151768	60152073	146
chr15.fa	60188731	60189428	317
chr15.fa	61014323	61014927	320
chr15.fa	61206049	61207005	300
chr15.fa	61491760	61492369	312
chr15.fa	61974788	61976127	1031
chr15.fa	62862296	62862756	210
chr15.fa	63191089	63191731	316
chr15.fa	63766302	63767174	557
chr15.fa	64364500	64365463	640
chr15.fa	66760143	66760977	322
chr15.fa	68075644	68076234	277
chr15.fa	69114218	69114940	341
chr15.fa	69846415	69847330	328
chr15.fa	69854338	69854960	306
chr15.fa	69896170	69896769	302
chr15.fa	70616048	70617043	549
chr15.fa	71371310	71371946	301
chr15.fa	71438613	71439511	634
chr15.fa	72447432	72448060	332
chr15.fa	73026084	73026899	402
chr15.fa	74934460	74936189	1292
chr15.fa	77709861	77710640	465
chr15.fa	77786812	77787259	171
chr15.fa	80070054	80071270	803
chr15.fa	80997028	80997627	292
chr15.fa	81680526	81681309	329
chr15.fa	81783621	81784246	335
chr15.fa	83587814	83588812	574
chr15.fa	84599314	84600147	298
chr15.fa	85398307	85399026	396
chr15.fa	85874229	85874929	367
chr15.fa	86453906	86454502	368
chr15.fa	86558162	86559162	338
chr15.fa	86723682	86724457	389
chr15.fa	87477383	87478041	317
chr15.fa	87491588	87492204	314
chr15.fa	88585115	88585824	349
chr15.fa	88938016	88938481	208
chr15.fa	89672773	89673817	383
chr15.fa	90235447	90236030	317
chr15.fa	90299990	90300650	300
chr15.fa	90352309	90352893	323
chr15.fa	90400062	90400496	159
chr15.fa	90401773	90402371	259
chr15.fa	91760211	91760842	307
chr15.fa	92015426	92015979	332
chr15.fa	92372179	92372674	316
chr15.fa	93070277	93070869	272
chr15.fa	93182233	93182950	309
chr15.fa	93188129	93188924	281
chr15.fa	93197252	93197877	295
chr15.fa	93239195	93239960	423
chr15.fa	94818287	94819303	675
chr15.fa	94943685	94944263	291
chr15.fa	95247289	95248158	415
chr15.fa	95323268	95324135	266
chr15.fa	95387091	95388159	715
chr15.fa	96223017	96223588	237
chr15.fa	96879115	96879854	398
chr15.fa	99346801	99347495	337
chr15.fa	100129811	100130525	331
chr15.fa	101437883	101438637	338
chr15.fa	101785884	101786538	344
chr15.fa	102390081	102390775	341
chr16.fa	2438775	2439317	259
chr16.fa	3603024	3603661	322
chr16.fa	3746814	3747359	278
chr16.fa	6655124	6655893	262
chr16.fa	6666678	6667172	249
chr16.fa	6679024	6679513	307
chr16.fa	10614175	10614789	354
chr16.fa	14750240	14750719	253
chr16.fa	17478937	17479509	257
chr16.fa	17699947	17700838	547
chr16.fa	18068869	18069178	162
chr16.fa	22223289	22223793	252
chr16.fa	27661683	27662250	325
chr16.fa	29751488	29752580	275
chr16.fa	52515038	52515781	351
chr16.fa	52754838	52755400	225
chr16.fa	52759261	52759868	326
chr16.fa	66971095	66971483	172
chr16.fa	67397098	67397743	355
chr16.fa	68440435	68441210	462
chr16.fa	69451711	69452327	295
chr16.fa	70992970	70993487	298
chr16.fa	71248694	71249240	250
chr16.fa	72057722	72058314	283
chr16.fa	72678273	72679220	749
chr16.fa	77711122	77711509	190
chr16.fa	78156842	78157338	302
chr16.fa	78506843	78507147	157
chr16.fa	79424171	79424826	261
chr16.fa	79917324	79917872	225
chr16.fa	80212031	80212551	295
chr16.fa	80232209	80232809	254
chr16.fa	80909459	80909921	152
chr16.fa	81383231	81383617	169
chr16.fa	83333673	83334369	289
chr17.fa	4246121	4246689	322
chr17.fa	5114667	5115179	286
chr17.fa	7158300	7158643	184
chr17.fa	7937488	7937955	268
chr17.fa	7959723	7960321	280
chr17.fa	8057593	8058093	190
chr17.fa	9588222	9588726	230
chr17.fa	10213859	10214760	303
chr17.fa	11997560	11998161	329
chr17.fa	13200406	13201034	351
chr17.fa	16034842	16035405	295
chr17.fa	16044810	16045391	317
chr17.fa	16371618	16372239	319
chr17.fa	19151308	19151935	323
chr17.fa	20638958	20639490	302
chr17.fa	21121972	21122625	325
chr17.fa	25592193	25592838	297
chr17.fa	26120752	26121326	297
chr17.fa	26122116	26122617	283
chr17.fa	28660487	28661162	301
chr17.fa	29381633	29382259	322
chr17.fa	29415500	29416038	314
chr17.fa	30483971	30484759	449
chr17.fa	31413775	31414408	320
chr17.fa	31610701	31611555	478
chr17.fa	32703231	32703956	371
chr17.fa	33052755	33053222	172
chr17.fa	35525452	35526204	410
chr17.fa	35678924	35679619	342
chr17.fa	36129424	36129954	262
chr17.fa	39756467	39757517	343
chr17.fa	41136376	41136868	263
chr17.fa	42154058	42154662	303
chr17.fa	45753749	45754410	325
chr17.fa	46291061	46291776	370
chr17.fa	46484285	46485089	328
chr17.fa	46561107	46561680	292
chr17.fa	48841283	48841925	315
chr17.fa	49665254	49666055	437
chr17.fa	49685557	49686200	261
chr17.fa	50162946	50163551	273
chr17.fa	52857557	52858143	236
chr17.fa	52897030	52897643	284
chr17.fa	52958482	52959200	206
chr17.fa	53056961	53057570	295
chr17.fa	53232114	53232750	294
chr17.fa	53684851	53685892	323
chr17.fa	54567228	54567843	324
chr17.fa	54885797	54886434	289
chr17.fa	55152992	55153649	320
chr17.fa	56100261	56100886	313
chr17.fa	57805339	57805986	351
chr17.fa	57946676	57947318	284
chr17.fa	58934135	58934767	249
chr17.fa	58997359	58998009	312
chr17.fa	59368774	59369633	270
chr17.fa	59413397	59413872	160
chr17.fa	59509255	59509837	316
chr17.fa	60803008	60803668	338
chr17.fa	62206051	62206660	299
chr17.fa	62747447	62748017	332
chr17.fa	64964895	64965486	317
chr17.fa	66374660	66375273	314
chr17.fa	66643276	66643821	269
chr17.fa	67551150	67551787	362
chr17.fa	69108315	69108971	323
chr17.fa	69498560	69499179	324
chr17.fa	70606936	70607543	287
chr17.fa	71423313	71424103	221
chr17.fa	72754394	72754948	238
chr17.fa	74169969	74170685	395
chr17.fa	75547646	75548147	317
chr17.fa	76110879	76111479	321
chr17.fa	78042034	78042990	596
chr17.fa	78104737	78105401	352
chr17.fa	80019282	80019815	280
chr17.fa	80067921	80068616	355
chr17.fa	80110377	80110840	249
chr18.fa	1075290	1075977	362
chr18.fa	2760367	2760971	335
chr18.fa	6352063	6352857	438
chr18.fa	6745899	6746512	313
chr18.fa	7754773	7755431	333
chr18.fa	8079926	8080580	338
chr18.fa	9495797	9496474	289
chr18.fa	9717566	9718075	221
chr18.fa	10285241	10285850	291
chr18.fa	10726413	10726900	301
chr18.fa	11976410	11977055	346
chr18.fa	12675397	12675773	149
chr18.fa	13127164	13127626	193
chr18.fa	14784026	14784689	324
chr18.fa	18654053	18654584	285
chr18.fa	18850481	18851137	353
chr18.fa	20065654	20066166	294
chr18.fa	21209271	21209843	279
chr18.fa	21264366	21265227	397
chr18.fa	21795310	21796270	635
chr18.fa	22441690	22442233	351
chr18.fa	24020527	24021025	229
chr18.fa	25427111	25427875	394
chr18.fa	25450832	25451441	316
chr18.fa	25502708	25503347	319
chr18.fa	28568822	28569403	281
chr18.fa	28614457	28615078	250
chr18.fa	28949317	28949981	362
chr18.fa	29993414	29993795	157
chr18.fa	30593904	30594587	354
chr18.fa	30682561	30683171	282
chr18.fa	31506710	31507729	398
chr18.fa	33050415	33050933	253
chr18.fa	33676813	33677526	408
chr18.fa	36887723	36888321	295
chr18.fa	38918213	38918716	339
chr18.fa	39331039	39331827	440
chr18.fa	39407968	39408689	332
chr18.fa	39429397	39430571	441
chr18.fa	40775223	40775879	299
chr18.fa	41377259	41377865	262
chr18.fa	41646405	41647017	310
chr18.fa	43231821	43232221	205
chr18.fa	43382459	43383002	280
chr18.fa	44802075	44802573	206
chr18.fa	45526538	45527177	307
chr18.fa	45733171	45733783	228
chr18.fa	47190628	47191163	250
chr18.fa	47207669	47208211	307
chr18.fa	48146125	48147056	750
chr18.fa	48318276	48318898	259
chr18.fa	48546668	48547209	298
chr18.fa	51952335	51952913	286
chr18.fa	54940285	54940880	273
chr18.fa	55902121	55902744	263
chr18.fa	55904584	55905218	363
chr18.fa	55952780	55953473	370
chr18.fa	56211430	56212050	325
chr18.fa	56217009	56217723	295
chr18.fa	56720397	56721156	360
chr18.fa	56722014	56722699	337
chr18.fa	56732721	56733407	282
chr18.fa	59212538	59213207	446
chr18.fa	59381508	59382117	310
chr18.fa	60168137	60168700	194
chr18.fa	61515455	61516114	351
chr18.fa	62883052	62883854	506
chr18.fa	63154680	63155292	269
chr18.fa	63573486	63574228	424
chr18.fa	64542156	64542817	298
chr18.fa	64788166	64788609	267
chr18.fa	64800767	64801334	281
chr18.fa	65636380	65637060	334
chr18.fa	65845155	65845848	409
chr18.fa	65895963	65897212	540
chr18.fa	67971718	67972371	333
chr18.fa	68095605	68096089	315
chr18.fa	70151280	70151924	384
chr18.fa	70660384	70661311	292
chr18.fa	70714759	70715434	305
chr18.fa	70856867	70857520	304
chr18.fa	71459217	71459948	350
chr18.fa	71949678	71950262	300
chr18.fa	72628672	72629275	323
chr18.fa	74134857	74135538	347
chr18.fa	75879393	75879900	233
chr18.fa	75938664	75939172	200
chr18.fa	76771511	76772015	193
chr19.fa	4991439	4992494	309
chr19.fa	6793450	6793971	248
chr19.fa	11692911	11693379	221
chr19.fa	13101951	13102451	337
chr19.fa	15605856	15606464	340
chr19.fa	15721300	15721946	294
chr19.fa	16844611	16845179	341
chr19.fa	21292890	21293524	328
chr19.fa	28239254	28239955	333
chr19.fa	28431663	28432386	369
chr19.fa	28442703	28443210	202
chr19.fa	28607901	28608456	164
chr19.fa	28780351	28781011	296
chr19.fa	30211612	30212220	305
chr19.fa	30933046	30934131	281
chr19.fa	33523162	33523868	396
chr19.fa	34707515	34707984	189
chr19.fa	34948690	34949221	313
chr19.fa	35372819	35373489	354
chr19.fa	35921156	35921850	377
chr19.fa	39353006	39353589	432
chr19.fa	39953915	39954559	254
chr19.fa	40967662	40968068	279
chr19.fa	44198695	44199255	222
chr19.fa	45061054	45061639	303
chr19.fa	45197799	45198503	419
chr19.fa	46246123	46246778	352
chr19.fa	48564536	48565156	302
chr19.fa	48925802	48926233	155
chr19.fa	49074676	49075148	211
chr19.fa	51345240	51346062	243
chr19.fa	51353764	51354552	381
chr19.fa	51372543	51373245	379
chr19.fa	51392837	51393664	252
chr19.fa	51574047	51574876	532
chr19.fa	52462854	52464628	1023
chr19.fa	52486460	52487210	402
chr19.fa	54022507	54023144	343
chr19.fa	54125140	54125980	343
chr19.fa	56187664	56188229	288
chr19.fa	56866563	56867427	520
chr19.fa	57873673	57874365	293
chr19.fa	58816994	58817507	252
chr2.fa	1635440	1636057	305
chr2.fa	1690420	1691108	352
chr2.fa	3871265	3871940	327
chr2.fa	5251680	5252364	344
chr2.fa	5511813	5512371	325
chr2.fa	6413849	6414435	336
chr2.fa	6633749	6634292	330
chr2.fa	7171816	7172388	372
chr2.fa	7537416	7537978	239
chr2.fa	8274576	8275211	323
chr2.fa	9141016	9141811	407
chr2.fa	11679446	11680041	267
chr2.fa	12201739	12202341	318
chr2.fa	13022234	13022762	294
chr2.fa	13120356	13120956	285
chr2.fa	13700735	13701399	313
chr2.fa	15424617	15425212	292
chr2.fa	16047310	16047918	270
chr2.fa	16695577	16696126	299
chr2.fa	16829919	16830561	297
chr2.fa	16998750	16999619	561
chr2.fa	17517698	17518108	205
chr2.fa	18411472	18412103	306
chr2.fa	18889353	18889909	279
chr2.fa	18981541	18982220	336
chr2.fa	19675922	19676646	328
chr2.fa	20327714	20328217	194
chr2.fa	20995444	20996104	348
chr2.fa	21869633	21870251	316
chr2.fa	23162069	23162835	363
chr2.fa	23631176	23631658	260
chr2.fa	24124776	24125314	337
chr2.fa	24762818	24763375	277
chr2.fa	25219767	25220222	190
chr2.fa	28826040	28826618	269
chr2.fa	28969253	28969906	330
chr2.fa	30732626	30733124	233
chr2.fa	31645721	31646355	293
chr2.fa	33415375	33416341	345
chr2.fa	34570656	34571099	282
chr2.fa	34594153	34594696	262
chr2.fa	35839578	35840294	289
chr2.fa	38030055	38030652	335
chr2.fa	38093347	38094044	336
chr2.fa	38365970	38366588	366
chr2.fa	38383547	38384237	391
chr2.fa	38687330	38688057	364
chr2.fa	40964322	40964934	344
chr2.fa	41279677	41280342	331
chr2.fa	41675133	41676346	844
chr2.fa	42673533	42673989	318
chr2.fa	43103250	43103898	339
chr2.fa	44513822	44514440	318
chr2.fa	46361826	46362529	370
chr2.fa	47093907	47094476	271
chr2.fa	47384546	47385205	340
chr2.fa	48522415	48523020	297
chr2.fa	49533961	49534610	305
chr2.fa	49676637	49677227	286
chr2.fa	50781633	50782290	351
chr2.fa	50945261	50945880	296
chr2.fa	51307034	51307560	239
chr2.fa	51991873	51992472	352
chr2.fa	53788188	53788723	308
chr2.fa	54370130	54370681	259
chr2.fa	54633177	54633594	230
chr2.fa	55093671	55094186	231
chr2.fa	55180099	55180773	414
chr2.fa	55743802	55744241	206
chr2.fa	56037571	56038289	373
chr2.fa	56222256	56222892	330
chr2.fa	58308037	58308683	352
chr2.fa	60446944	60447546	331
chr2.fa	62705203	62705812	289
chr2.fa	62754735	62755362	301
chr2.fa	64211255	64211936	325
chr2.fa	65330386	65330969	319
chr2.fa	65363450	65363898	230
chr2.fa	66717683	66718401	380
chr2.fa	67531330	67532329	679
chr2.fa	67546363	67546988	318
chr2.fa	67743115	67743950	413
chr2.fa	67788500	67789479	350
chr2.fa	69172989	69173832	348
chr2.fa	69309734	69310276	297
chr2.fa	69901334	69901975	295
chr2.fa	69909374	69909920	231
chr2.fa	70455944	70456923	362
chr2.fa	71927244	71927798	232
chr2.fa	75262446	75263218	454
chr2.fa	75264597	75265527	594
chr2.fa	75708410	75708848	172
chr2.fa	76605077	76605776	375
chr2.fa	77077956	77078577	292
chr2.fa	79344520	79345013	354
chr2.fa	79389304	79389848	301
chr2.fa	79492790	79493493	399
chr2.fa	80019155	80019757	234
chr2.fa	83210930	83211528	338
chr2.fa	83389949	83390707	342
chr2.fa	83393589	83394143	347
chr2.fa	83907679	83908268	296
chr2.fa	85935650	85936294	312
chr2.fa	98551299	98552013	344
chr2.fa	98586697	98587152	182
chr2.fa	99773698	99774616	309
chr2.fa	100615298	100615936	298
chr2.fa	100684162	100684813	277
chr2.fa	101696387	101697243	521
chr2.fa	102089686	102090119	177
chr2.fa	102135375	102135945	275
chr2.fa	102445659	102446214	261
chr2.fa	102512215	102512754	256
chr2.fa	102736644	102737611	664
chr2.fa	103756446	103756986	207
chr2.fa	104947689	104948376	373
chr2.fa	108354606	108355272	311
chr2.fa	108418809	108419310	213
chr2.fa	108851903	108852617	272
chr2.fa	109307747	109308280	289
chr2.fa	109626219	109626756	279
chr2.fa	111742136	111742614	273
chr2.fa	112584630	112585189	263
chr2.fa	113345932	113346396	322
chr2.fa	114689845	114690539	348
chr2.fa	114716511	114717341	544
chr2.fa	114724269	114724910	310
chr2.fa	117463884	117464411	243
chr2.fa	117520395	117520991	219
chr2.fa	118309499	118310145	223
chr2.fa	118872247	118872913	338
chr2.fa	120095239	120095899	332
chr2.fa	120123692	120124160	182
chr2.fa	120865429	120866216	410
chr2.fa	121575054	121575597	274
chr2.fa	122018157	122018762	312
chr2.fa	122040040	122040541	314
chr2.fa	123123901	123124504	277
chr2.fa	123266807	123267359	254
chr2.fa	123914452	123915070	300
chr2.fa	124435935	124436791	634
chr2.fa	124806260	124806791	182
chr2.fa	124940816	124941500	360
chr2.fa	126684174	126684653	287
chr2.fa	127252608	127253307	465
chr2.fa	129341957	129342625	340
chr2.fa	129858676	129859125	203
chr2.fa	131878291	131878848	349
chr2.fa	132361885	132362746	563
chr2.fa	134859308	134859877	270
chr2.fa	135215307	135215845	281
chr2.fa	135597079	135597688	309
chr2.fa	138650594	138651308	397
chr2.fa	139556156	139556743	334
chr2.fa	139651172	139651871	351
chr2.fa	143883136	143883823	401
chr2.fa	144975269	144976280	320
chr2.fa	145190725	145191221	265
chr2.fa	145222172	145222774	318
chr2.fa	145705205	145705669	224
chr2.fa	145784588	145785220	307
chr2.fa	147890964	147891625	371
chr2.fa	148245393	148245925	233
chr2.fa	148293716	148294412	349
chr2.fa	150956130	150956834	393
chr2.fa	150957184	150957880	349
chr2.fa	151022667	151023220	301
chr2.fa	151030735	151031872	434
chr2.fa	151035083	151035722	236
chr2.fa	151184484	151185130	336
chr2.fa	151350938	151351513	299
chr2.fa	151431019	151431646	322
chr2.fa	151469374	151470033	294
chr2.fa	151470537	151471178	324
chr2.fa	153158650	153159115	179
chr2.fa	155303642	155304795	303
chr2.fa	155638922	155639427	264
chr2.fa	155757423	155758112	263
chr2.fa	158092103	158092651	272
chr2.fa	159087965	159088551	283
chr2.fa	159659144	159660154	380
chr2.fa	159949835	159950529	359
chr2.fa	161290168	161290816	324
chr2.fa	161339060	161339779	389
chr2.fa	161439515	161440149	296
chr2.fa	161466458	161467082	305
chr2.fa	162171121	162171702	260
chr2.fa	162327975	162328678	293
chr2.fa	162617591	162618225	314
chr2.fa	162940228	162940845	323
chr2.fa	162940904	162941638	387
chr2.fa	165696458	165697302	481
chr2.fa	165706666	165707157	190
chr2.fa	167511324	167511926	308
chr2.fa	168577577	168578008	146
chr2.fa	168645695	168646223	276
chr2.fa	168943362	168943898	217
chr2.fa	169134900	169135613	373
chr2.fa	169641723	169642318	327
chr2.fa	171074829	171075451	402
chr2.fa	171312032	171312945	767
chr2.fa	172165890	172166457	223
chr2.fa	172202886	172203384	201
chr2.fa	172668667	172669131	284
chr2.fa	172953328	172953842	303
chr2.fa	173020145	173020625	151
chr2.fa	174075024	174075667	137
chr2.fa	174514174	174514782	287
chr2.fa	175368023	175368687	316
chr2.fa	175671276	175671884	306
chr2.fa	175867278	175867829	282
chr2.fa	176471043	176471687	340
chr2.fa	176794630	176795240	290
chr2.fa	177349423	177350041	262
chr2.fa	177421012	177421595	299
chr2.fa	178989559	178990337	457
chr2.fa	180438707	180439533	398
chr2.fa	181021167	181021867	384
chr2.fa	181239323	181240258	224
chr2.fa	181579661	181580508	422
chr2.fa	181663786	181664441	328
chr2.fa	181799306	181800197	339
chr2.fa	182361252	182361984	416
chr2.fa	183959364	183960118	431
chr2.fa	184290978	184291611	443
chr2.fa	188850962	188851616	316
chr2.fa	189437975	189438659	317
chr2.fa	190090610	190091256	306
chr2.fa	190731133	190731816	362
chr2.fa	191234910	191235416	170
chr2.fa	192127635	192128275	355
chr2.fa	192269044	192269715	337
chr2.fa	192796868	192797438	268
chr2.fa	193024885	193025351	159
chr2.fa	193332822	193333588	440
chr2.fa	193441876	193442521	316
chr2.fa	194137571	194138268	387
chr2.fa	194339431	194340270	563
chr2.fa	195886770	195887348	242
chr2.fa	195902750	195903305	318
chr2.fa	197149764	197150410	328
chr2.fa	197750475	197750966	322
chr2.fa	201322751	201323508	474
chr2.fa	205809917	205810742	298
chr2.fa	207687772	207688298	333
chr2.fa	208712364	208713002	324
chr2.fa	209417597	209418098	177
chr2.fa	212039072	212039853	424
chr2.fa	212273032	212273734	347
chr2.fa	212961449	212962149	286
chr2.fa	213946776	213947445	321
chr2.fa	215259632	215260243	318
chr2.fa	215689855	215690523	296
chr2.fa	216047813	216048431	407
chr2.fa	216071560	216072415	315
chr2.fa	216699995	216700842	488
chr2.fa	216953431	216954058	319
chr2.fa	217007995	217008535	317
chr2.fa	217415793	217416784	721
chr2.fa	217485869	217486548	352
chr2.fa	218063756	218064210	143
chr2.fa	218077241	218077841	319
chr2.fa	218729972	218730566	306
chr2.fa	219840111	219840735	323
chr2.fa	220263484	220264144	310
chr2.fa	220636633	220637267	319
chr2.fa	220645780	220646380	346
chr2.fa	221063159	221064062	552
chr2.fa	221866031	221866711	256
chr2.fa	222048709	222049262	252
chr2.fa	222475253	222475727	292
chr2.fa	223660600	223661936	390
chr2.fa	224084869	224085545	298
chr2.fa	226336086	226336681	313
chr2.fa	226705934	226706538	320
chr2.fa	227033399	227034052	325
chr2.fa	227075977	227076664	288
chr2.fa	227541677	227542293	297
chr2.fa	227603424	227604310	240
chr2.fa	230477187	230477879	360
chr2.fa	234795002	234795828	510
chr2.fa	234861814	234862574	362
chr2.fa	234928777	234929477	327
chr2.fa	234990851	234991654	463
chr2.fa	235132369	235133065	328
chr2.fa	236449566	236450028	274
chr2.fa	237906253	237907377	325
chr2.fa	239152656	239153292	344
chr20.fa	218531	219320	614
chr20.fa	871858	872408	249
chr20.fa	1467661	1468294	317
chr20.fa	1779182	1780183	591
chr20.fa	2245587	2246105	299
chr20.fa	5622891	5623494	322
chr20.fa	8074878	8075783	310
chr20.fa	8199987	8200597	281
chr20.fa	8796386	8797040	369
chr20.fa	10639307	10639872	234
chr20.fa	10909493	10910082	244
chr20.fa	11138146	11138752	277
chr20.fa	12927410	12927886	202
chr20.fa	13637228	13638135	615
chr20.fa	13682002	13682602	323
chr20.fa	14189493	14190056	255
chr20.fa	14561130	14561852	373
chr20.fa	15277583	15278220	338
chr20.fa	15279743	15280384	310
chr20.fa	15400335	15401075	339
chr20.fa	15420907	15421632	415
chr20.fa	15566851	15567408	259
chr20.fa	19947414	19948139	403
chr20.fa	20874509	20875811	316
chr20.fa	21259374	21259988	308
chr20.fa	21970025	21970660	323
chr20.fa	21974680	21975397	382
chr20.fa	22276600	22277114	273
chr20.fa	22483406	22483925	293
chr20.fa	24387639	24388321	350
chr20.fa	24601381	24602156	566
chr20.fa	25260567	25261234	322
chr20.fa	30267638	30268244	236
chr20.fa	31779192	31779758	284
chr20.fa	32851792	32852515	307
chr20.fa	32898159	32898761	332
chr20.fa	33120883	33121426	306
chr20.fa	33767255	33767849	328
chr20.fa	36737384	36739095	1358
chr20.fa	37233187	37234084	473
chr20.fa	38987447	38989008	874
chr20.fa	39097324	39098058	340
chr20.fa	39521164	39521665	266
chr20.fa	40279042	40279732	307
chr20.fa	42478388	42478965	331
chr20.fa	43847752	43848360	344
chr20.fa	45027862	45028532	324
chr20.fa	45605416	45605986	315
chr20.fa	46093056	46093611	257
chr20.fa	46169147	46169901	284
chr20.fa	46945051	46945763	301
chr20.fa	47297064	47297709	334
chr20.fa	48034636	48035130	212
chr20.fa	48200045	48200696	374
chr20.fa	48512003	48512539	253
chr20.fa	49087655	49088168	337
chr20.fa	49511549	49512253	319
chr20.fa	51222789	51223291	320
chr20.fa	51341091	51341662	253
chr20.fa	52025319	52025969	297
chr20.fa	52462274	52463135	630
chr20.fa	52468565	52469037	324
chr20.fa	52486246	52486961	316
chr20.fa	53601425	53602167	359
chr20.fa	54923285	54924183	338
chr20.fa	54955242	54955882	340
chr20.fa	55179556	55180000	304
chr20.fa	55718698	55719272	301
chr20.fa	56332264	56333394	753
chr20.fa	56338083	56338940	385
chr20.fa	56348124	56348863	365
chr20.fa	59972961	59973536	276
chr20.fa	60790125	60790679	274
chr21.fa	15639286	15639800	314
chr21.fa	16958696	16959875	595
chr21.fa	17452005	17453147	461
chr21.fa	17976032	17976709	335
chr21.fa	18039612	18040310	457
chr21.fa	18532701	18533467	324
chr21.fa	18656994	18658064	835
chr21.fa	18834579	18835301	420
chr21.fa	21725654	21726449	294
chr21.fa	22229113	22229873	381
chr21.fa	22272101	22272908	292
chr21.fa	22380523	22381409	514
chr21.fa	23487951	23488542	332
chr21.fa	24896736	24897329	243
chr21.fa	27237668	27238405	306
chr21.fa	27496750	27497386	328
chr21.fa	27539093	27539814	389
chr21.fa	28526749	28528103	819
chr21.fa	28922455	28923332	362
chr21.fa	28929804	28930628	408
chr21.fa	29050609	29051310	369
chr21.fa	29809887	29810536	385
chr21.fa	29811728	29812804	710
chr21.fa	29911174	29911934	358
chr21.fa	30329602	30330608	628
chr21.fa	30522291	30522856	285
chr21.fa	31953057	31953750	362
chr21.fa	32639837	32640447	323
chr21.fa	32901576	32902222	270
chr21.fa	33504990	33505642	368
chr21.fa	34676786	34677567	344
chr21.fa	35162433	35163939	388
chr21.fa	35816714	35817406	290
chr21.fa	36696376	36697103	369
chr21.fa	36788727	36790272	1181
chr21.fa	37878206	37878697	360
chr21.fa	37881079	37881709	302
chr21.fa	38160396	38161165	409
chr21.fa	39942172	39942837	324
chr21.fa	40115913	40116472	279
chr21.fa	40535669	40536286	311
chr21.fa	41817112	41817844	249
chr21.fa	42417038	42418378	940
chr21.fa	42717982	42718631	350
chr21.fa	42893406	42894060	364
chr21.fa	42897847	42898847	580
chr21.fa	42940569	42941137	296
chr21.fa	42955019	42955541	319
chr21.fa	44075466	44076248	365
chr21.fa	44091455	44092613	805
chr21.fa	44136037	44136713	350
chr21.fa	44151284	44152121	496
chr21.fa	44764074	44764679	305
chr21.fa	46645731	46646388	312
chr21.fa	47305393	47305984	320
chr22.fa	18130117	18130640	329
chr22.fa	19500517	19501233	377
chr22.fa	22061835	22062486	333
chr22.fa	23681822	23682248	170
chr22.fa	25177776	25178248	235
chr22.fa	25940959	25941685	362
chr22.fa	26024312	26024979	353
chr22.fa	28331771	28332479	293
chr22.fa	29913515	29914117	330
chr22.fa	30812847	30813377	307
chr22.fa	33490474	33490800	219
chr22.fa	34335302	34335917	314
chr22.fa	34433231	34433785	284
chr22.fa	35587317	35587902	304
chr22.fa	35662182	35662723	279
chr22.fa	40672350	40672965	302
chr22.fa	41354234	41354880	335
chr22.fa	43321884	43322455	297
chr22.fa	45514091	45514964	575
chr22.fa	45586206	45586824	349
chr22.fa	46574512	46575108	293
chr22.fa	47688079	47688680	308
chr22.fa	49274333	49274804	229
chr3.fa	2080494	2081085	303
chr3.fa	2911448	2912148	355
chr3.fa	3528323	3529065	257
chr3.fa	3728203	3728832	241
chr3.fa	4728700	4729379	364
chr3.fa	5392064	5393084	619
chr3.fa	5686274	5686942	327
chr3.fa	6115704	6116272	298
chr3.fa	7202232	7202961	354
chr3.fa	7423319	7424798	917
chr3.fa	7474660	7475339	305
chr3.fa	7906214	7906773	279
chr3.fa	8843191	8843847	360
chr3.fa	9815993	9816619	324
chr3.fa	14270190	14271004	543
chr3.fa	14290314	14291003	407
chr3.fa	14718364	14719013	336
chr3.fa	17501118	17501891	454
chr3.fa	17846988	17847573	298
chr3.fa	18669016	18669537	317
chr3.fa	19233656	19234574	436
chr3.fa	19234653	19235425	340
chr3.fa	19235542	19236133	287
chr3.fa	19943365	19943830	128
chr3.fa	20065235	20065821	280
chr3.fa	23634210	23635119	399
chr3.fa	24181405	24182035	333
chr3.fa	24879767	24880476	326
chr3.fa	25303731	25304556	259
chr3.fa	25639017	25639925	332
chr3.fa	25895656	25896320	335
chr3.fa	29563090	29563778	392
chr3.fa	29650775	29651442	314
chr3.fa	30559582	30560332	326
chr3.fa	30918837	30919472	330
chr3.fa	31789970	31790726	444
chr3.fa	32175096	32175988	397
chr3.fa	32221549	32222373	484
chr3.fa	32479892	32480531	343
chr3.fa	32786672	32787330	358
chr3.fa	33897601	33898212	296
chr3.fa	34931702	34932328	329
chr3.fa	39880953	39881621	319
chr3.fa	40928385	40928973	296
chr3.fa	42465626	42466510	215
chr3.fa	42586231	42586716	201
chr3.fa	45588476	45589109	352
chr3.fa	45658892	45659451	304
chr3.fa	46706960	46708584	1262
chr3.fa	48026754	48027369	304
chr3.fa	48273539	48274236	375
chr3.fa	48385980	48386600	289
chr3.fa	48923116	48923613	236
chr3.fa	49600253	49600837	284
chr3.fa	51686088	51686453	246
chr3.fa	54375643	54376408	373
chr3.fa	54387734	54388522	279
chr3.fa	55451132	55451841	317
chr3.fa	55648799	55649470	364
chr3.fa	56040152	56040870	351
chr3.fa	56819520	56820105	237
chr3.fa	57515726	57516272	330
chr3.fa	57905514	57906541	725
chr3.fa	58135802	58136978	316
chr3.fa	59234771	59235436	390
chr3.fa	59526934	59527591	358
chr3.fa	59591523	59592250	331
chr3.fa	60939710	60940935	940
chr3.fa	62307838	62308422	263
chr3.fa	62888074	62888812	389
chr3.fa	63057768	63058707	233
chr3.fa	64164044	64164631	298
chr3.fa	64354006	64354659	312
chr3.fa	65312182	65312725	218
chr3.fa	65606614	65607197	302
chr3.fa	65840601	65841070	273
chr3.fa	67252472	67253024	241
chr3.fa	68531820	68532840	732
chr3.fa	68985901	68986717	296
chr3.fa	70143216	70143850	315
chr3.fa	70852270	70853602	1003
chr3.fa	71109603	71110221	300
chr3.fa	71444611	71445069	159
chr3.fa	71663915	71664440	310
chr3.fa	72347261	72347875	329
chr3.fa	72355807	72356484	364
chr3.fa	72386061	72386602	316
chr3.fa	73500088	73501219	361
chr3.fa	74398057	74398623	275
chr3.fa	74692682	74693357	359
chr3.fa	74753841	74754538	404
chr3.fa	76478409	76479255	369
chr3.fa	78546851	78547621	484
chr3.fa	79426724	79427578	556
chr3.fa	81603341	81604100	300
chr3.fa	81725657	81726667	342
chr3.fa	81761979	81762967	719
chr3.fa	82093062	82093647	273
chr3.fa	82105245	82105955	391
chr3.fa	83096061	83096649	250
chr3.fa	85018513	85019476	638
chr3.fa	96202277	96203127	478
chr3.fa	96496438	96497039	332
chr3.fa	96538307	96538977	310
chr3.fa	98452746	98453296	293
chr3.fa	98502877	98503383	285
chr3.fa	99575910	99576495	298
chr3.fa	101807907	101808588	310
chr3.fa	101956867	101957553	366
chr3.fa	102296025	102296787	400
chr3.fa	104317783	104318538	447
chr3.fa	104330124	104330585	181
chr3.fa	104608054	104608703	316
chr3.fa	104859646	104860362	338
chr3.fa	106397853	106398275	252
chr3.fa	106983510	106984213	364
chr3.fa	107012369	107013072	243
chr3.fa	107157469	107157950	269
chr3.fa	107771827	107772399	210
chr3.fa	107961982	107962542	263
chr3.fa	109572081	109572748	344
chr3.fa	111003819	111004369	292
chr3.fa	111445428	111446222	265
chr3.fa	111853284	111854161	563
chr3.fa	112126927	112127629	324
chr3.fa	113386034	113386487	334
chr3.fa	113808563	113809072	197
chr3.fa	116864005	116864793	328
chr3.fa	117328830	117329474	301
chr3.fa	117434090	117434693	287
chr3.fa	120181344	120181992	332
chr3.fa	120274819	120275511	332
chr3.fa	120380027	120381001	360
chr3.fa	120611623	120612487	406
chr3.fa	120948641	120949793	351
chr3.fa	121688758	121689501	290
chr3.fa	122117665	122118262	304
chr3.fa	122370460	122370791	169
chr3.fa	123346451	123346972	259
chr3.fa	123682017	123682455	161
chr3.fa	128101017	128101690	369
chr3.fa	128695305	128695799	304
chr3.fa	130416278	130416972	392
chr3.fa	130515244	130515875	322
chr3.fa	130519578	130520080	289
chr3.fa	131106502	131107152	265
chr3.fa	131320098	131320754	428
chr3.fa	131937583	131938317	403
chr3.fa	133178082	133179085	561
chr3.fa	133306815	133307414	310
chr3.fa	133663854	133664428	228
chr3.fa	136062194	136063098	304
chr3.fa	138001595	138002181	314
chr3.fa	139733822	139734425	294
chr3.fa	140675728	140676377	430
chr3.fa	140947111	140947782	329
chr3.fa	141516172	141516732	238
chr3.fa	142272218	142272785	235
chr3.fa	142702111	142702613	273
chr3.fa	143583095	143583561	289
chr3.fa	144102960	144103792	239
chr3.fa	145702781	145703483	354
chr3.fa	148342790	148343686	527
chr3.fa	148722274	148722915	311
chr3.fa	149119212	149119837	312
chr3.fa	149260391	149261077	356
chr3.fa	150256636	150257169	252
chr3.fa	151924127	151924723	295
chr3.fa	151929402	151930034	371
chr3.fa	152103340	152104377	402
chr3.fa	152511532	152512286	449
chr3.fa	152530034	152530688	282
chr3.fa	152545740	152546669	334
chr3.fa	153384417	153385215	476
chr3.fa	153795479	153795979	217
chr3.fa	153943089	153944137	409
chr3.fa	154238341	154239009	363
chr3.fa	155852292	155852767	236
chr3.fa	155889521	155890047	358
chr3.fa	156838287	156838798	228
chr3.fa	156884297	156884946	333
chr3.fa	158184940	158185587	322
chr3.fa	158414357	158414934	326
chr3.fa	158749003	158749626	276
chr3.fa	161304377	161305091	465
chr3.fa	161538835	161539828	368
chr3.fa	162337192	162337826	282
chr3.fa	162889217	162889697	178
chr3.fa	164894420	164895125	429
chr3.fa	165464477	165465171	373
chr3.fa	166547526	166548050	266
chr3.fa	167618656	167619413	372
chr3.fa	169661869	169662457	311
chr3.fa	170585176	170585770	357
chr3.fa	171661604	171662305	145
chr3.fa	171855634	171856080	221
chr3.fa	171858479	171859089	200
chr3.fa	172035280	172035751	242
chr3.fa	172231298	172231744	262
chr3.fa	172326186	172326832	330
chr3.fa	172409752	172410153	161
chr3.fa	173150172	173150746	225
chr3.fa	174058459	174059322	509
chr3.fa	175030371	175031001	309
chr3.fa	175202383	175202946	294
chr3.fa	175495935	175496433	220
chr3.fa	177090321	177090960	305
chr3.fa	177803371	177804361	295
chr3.fa	177888412	177888955	247
chr3.fa	178171605	178172316	398
chr3.fa	178228322	178228989	247
chr3.fa	179250926	179251587	340
chr3.fa	182002515	182003193	312
chr3.fa	182403657	182404304	287
chr3.fa	182542693	182543263	310
chr3.fa	182974635	182975199	314
chr3.fa	183483092	183483684	300
chr3.fa	185835410	185835917	275
chr3.fa	187339394	187339945	224
chr3.fa	187457079	187457725	301
chr3.fa	187924541	187925151	282
chr3.fa	187928516	187929047	291
chr3.fa	187980725	187981316	247
chr3.fa	187986661	187987280	339
chr3.fa	188259901	188260509	260
chr3.fa	188409900	188410408	232
chr3.fa	188665593	188666268	324
chr3.fa	189167722	189168295	247
chr3.fa	189667850	189668462	266
chr3.fa	189986472	189987081	280
chr3.fa	190164442	190164962	220
chr3.fa	190427324	190427920	258
chr3.fa	190478608	190479298	336
chr3.fa	190525358	190526061	337
chr3.fa	190965174	190965717	335
chr3.fa	192070825	192071247	231
chr3.fa	192187159	192187683	282
chr3.fa	192332749	192333283	255
chr3.fa	192646318	192646982	328
chr3.fa	193226915	193227551	220
chr3.fa	193542037	193542643	325
chr3.fa	193639938	193640446	335
chr3.fa	194591836	194592481	311
chr3.fa	195310698	195311534	564
chr3.fa	195632893	195633459	331
chr3.fa	197550577	197551010	272
chr4.fa	1153913	1154871	533
chr4.fa	1205420	1205984	348
chr4.fa	1543011	1543401	249
chr4.fa	1901377	1901867	245
chr4.fa	4652153	4652689	282
chr4.fa	6958799	6959425	291
chr4.fa	8353479	8354164	345
chr4.fa	10047102	10047616	332
chr4.fa	10531686	10532849	437
chr4.fa	10608852	10609312	231
chr4.fa	11233594	11234101	255
chr4.fa	12862871	12863612	364
chr4.fa	14366457	14367321	337
chr4.fa	15151530	15152104	212
chr4.fa	15651655	15652340	344
chr4.fa	16045682	16046347	276
chr4.fa	20640840	20641498	327
chr4.fa	24012074	24012698	335
chr4.fa	24519865	24520491	302
chr4.fa	24806605	24807206	309
chr4.fa	26143491	26143836	145
chr4.fa	27323725	27324263	285
chr4.fa	30502060	30502557	322
chr4.fa	31393443	31394066	385
chr4.fa	31412928	31413904	552
chr4.fa	31417140	31417879	299
chr4.fa	34923888	34924498	306
[truncated: 1,253 more rows]

## Sheet: R1881_Compound 26 (10uM)
chr	start	end	summit
chr1.fa	750903	751142	120
chr1.fa	852581	853185	341
chr1.fa	2186611	2187889	303
chr1.fa	2341838	2342789	589
chr1.fa	3250397	3250899	254
chr1.fa	4656779	4657655	616
chr1.fa	4789974	4790699	322
chr1.fa	5787286	5787838	174
chr1.fa	7019280	7020080	410
chr1.fa	8130218	8131448	957
chr1.fa	8318844	8320162	492
chr1.fa	9494867	9495792	523
chr1.fa	9496102	9496862	439
chr1.fa	9591107	9591579	196
chr1.fa	9613621	9614261	313
chr1.fa	9903387	9904019	312
chr1.fa	10695906	10696576	321
chr1.fa	11967894	11969369	771
chr1.fa	12467150	12467903	414
chr1.fa	12535749	12536734	567
chr1.fa	12556256	12557062	415
chr1.fa	14605788	14606507	374
chr1.fa	14825284	14825968	224
chr1.fa	15064539	15065248	383
chr1.fa	16676069	16676837	382
chr1.fa	16930583	16932204	487
chr1.fa	18218720	18219274	235
chr1.fa	18624935	18625835	483
chr1.fa	19315284	19315869	242
chr1.fa	19406178	19406987	402
chr1.fa	19753443	19754305	428
chr1.fa	20358698	20359487	491
chr1.fa	20647801	20648516	359
chr1.fa	20667477	20668688	797
chr1.fa	21594274	21594953	301
chr1.fa	21658491	21659207	366
chr1.fa	22324191	22324840	315
chr1.fa	23411091	23411770	374
chr1.fa	24111156	24111812	393
chr1.fa	24310647	24311587	547
chr1.fa	24455403	24456273	482
chr1.fa	24711152	24711745	271
chr1.fa	25179556	25180758	367
chr1.fa	26399278	26399823	282
chr1.fa	26406222	26407190	600
chr1.fa	26732750	26733310	296
chr1.fa	27125948	27127131	838
chr1.fa	29074538	29075254	303
chr1.fa	30155560	30156285	336
chr1.fa	30179072	30179739	275
chr1.fa	31731217	31731958	277
chr1.fa	32689809	32690471	316
chr1.fa	32940402	32941024	415
chr1.fa	32967330	32968144	381
chr1.fa	34125136	34126527	937
chr1.fa	36627070	36627707	257
chr1.fa	37961335	37962045	366
chr1.fa	37964572	37965572	359
chr1.fa	38608216	38608956	362
chr1.fa	40009911	40010630	292
chr1.fa	40767356	40768174	390
chr1.fa	41681938	41682623	386
chr1.fa	43504942	43505695	255
chr1.fa	44337988	44338564	250
chr1.fa	45912000	45912663	372
chr1.fa	47147261	47148012	325
chr1.fa	48716654	48717375	369
chr1.fa	50050106	50050864	416
chr1.fa	50050874	50051628	319
chr1.fa	52413889	52414999	659
chr1.fa	52657515	52658268	348
chr1.fa	53573041	53573827	433
chr1.fa	55453009	55453640	278
chr1.fa	56104538	56105316	381
chr1.fa	56385353	56386342	516
chr1.fa	56863396	56864186	393
chr1.fa	57097503	57097936	230
chr1.fa	57252928	57254683	1062
chr1.fa	57766768	57767477	374
chr1.fa	58584459	58585075	376
chr1.fa	58648680	58649635	421
chr1.fa	58760289	58761058	393
chr1.fa	59536723	59537490	461
chr1.fa	60061461	60062027	225
chr1.fa	60132556	60133180	346
chr1.fa	60554196	60555014	413
chr1.fa	60740198	60740978	412
chr1.fa	61818828	61820088	349
chr1.fa	62106096	62106810	371
chr1.fa	63066247	63066925	390
chr1.fa	63945470	63946377	538
chr1.fa	64394142	64395084	460
chr1.fa	64449264	64449962	320
chr1.fa	65001704	65002756	415
chr1.fa	66220007	66220787	455
chr1.fa	66229508	66230346	367
chr1.fa	66337789	66338578	394
chr1.fa	66386974	66387748	381
chr1.fa	66578008	66579178	843
chr1.fa	69183529	69184287	393
chr1.fa	69553916	69554652	447
chr1.fa	69575673	69576516	468
chr1.fa	73572598	73573177	230
chr1.fa	73669051	73669588	159
chr1.fa	75948179	75949031	529
chr1.fa	75957804	75958706	509
chr1.fa	76054316	76055015	267
chr1.fa	76534357	76535098	368
chr1.fa	77321715	77322317	277
chr1.fa	77645107	77645877	419
chr1.fa	78463555	78464219	397
chr1.fa	78612029	78612496	229
chr1.fa	78687727	78688471	367
chr1.fa	78840306	78840886	302
chr1.fa	79014865	79015649	405
chr1.fa	79332280	79333414	550
chr1.fa	79756496	79757327	381
chr1.fa	81983558	81984314	362
chr1.fa	81988551	81989455	447
chr1.fa	82025341	82026283	544
chr1.fa	82193598	82194263	284
chr1.fa	82530292	82530927	328
chr1.fa	84011123	84011872	356
chr1.fa	87336575	87337320	279
chr1.fa	92025212	92025871	378
chr1.fa	92210616	92211455	488
chr1.fa	93340366	93341065	354
chr1.fa	93967315	93967951	373
chr1.fa	94019563	94020303	359
chr1.fa	94871852	94872521	375
chr1.fa	95209344	95210190	313
chr1.fa	95835604	95836634	451
chr1.fa	96040639	96041460	442
chr1.fa	96106150	96107353	426
chr1.fa	96354421	96355320	447
chr1.fa	97636908	97637645	439
chr1.fa	98285934	98286628	340
chr1.fa	98532275	98533081	418
chr1.fa	98809706	98810634	426
chr1.fa	99889422	99889962	375
chr1.fa	99899909	99900542	351
chr1.fa	100452209	100452947	291
chr1.fa	100895721	100896607	483
chr1.fa	100951184	100952035	358
chr1.fa	101710620	101711420	358
chr1.fa	105213988	105214702	377
chr1.fa	105534076	105534864	314
chr1.fa	107023157	107023751	338
chr1.fa	107150273	107150999	388
chr1.fa	107186752	107187377	296
chr1.fa	107540868	107541671	413
chr1.fa	108071806	108072534	365
chr1.fa	108325000	108325728	319
chr1.fa	110412251	110412877	285
chr1.fa	110778165	110779165	673
chr1.fa	111219496	111220247	366
chr1.fa	111934289	111935002	296
chr1.fa	112491178	112491866	363
chr1.fa	113004838	113005563	323
chr1.fa	113184364	113184921	342
chr1.fa	114977653	114978311	254
chr1.fa	116353441	116354171	363
chr1.fa	116865488	116866412	399
chr1.fa	117018897	117019557	287
chr1.fa	117811287	117812077	363
chr1.fa	118116898	118117590	374
chr1.fa	120168682	120169335	385
chr1.fa	120316647	120317339	384
chr1.fa	121184554	121185479	297
chr1.fa	121288547	121289603	754
chr1.fa	145246236	145246668	129
chr1.fa	148241374	148242284	198
chr1.fa	152059218	152059897	378
chr1.fa	152163983	152164895	536
chr1.fa	154114571	154115334	414
chr1.fa	154390420	154391275	503
chr1.fa	156259635	156260201	264
chr1.fa	156586128	156586840	316
chr1.fa	160858702	160859200	325
chr1.fa	162538351	162539180	442
chr1.fa	162702256	162702982	381
chr1.fa	162843574	162844392	423
chr1.fa	162900108	162901140	382
chr1.fa	163985092	163985924	444
chr1.fa	165038856	165039671	384
chr1.fa	167614193	167615045	463
chr1.fa	167895675	167896768	349
chr1.fa	168662222	168663112	425
chr1.fa	168772638	168773600	365
chr1.fa	168882805	168883700	349
chr1.fa	169479740	169480863	395
chr1.fa	169541196	169541952	382
chr1.fa	169543457	169544216	353
chr1.fa	169911320	169912180	367
chr1.fa	171313209	171313750	236
chr1.fa	174537496	174538294	382
chr1.fa	176499850	176500546	390
chr1.fa	176562132	176563116	699
chr1.fa	177670363	177671524	395
chr1.fa	177841453	177842494	405
chr1.fa	177881977	177882766	343
chr1.fa	178116424	178116996	302
chr1.fa	178132426	178133233	305
chr1.fa	178193263	178194009	351
chr1.fa	178306176	178306998	466
chr1.fa	179899177	179900571	592
chr1.fa	180095591	180096404	361
chr1.fa	181064886	181065476	252
chr1.fa	182937972	182938999	577
chr1.fa	183021745	183022601	411
chr1.fa	183057964	183058735	371
chr1.fa	184331914	184332383	311
chr1.fa	184391786	184392622	434
chr1.fa	184759841	184760599	377
chr1.fa	184874556	184875291	352
chr1.fa	184898829	184900000	395
chr1.fa	185459672	185461323	1251
chr1.fa	185503662	185504580	461
chr1.fa	185665747	185666588	445
chr1.fa	185674737	185675542	387
chr1.fa	186535374	186536283	433
chr1.fa	187245720	187246520	312
chr1.fa	187728996	187729748	349
chr1.fa	187806822	187807508	336
chr1.fa	188138829	188139612	390
chr1.fa	190421026	190421820	466
chr1.fa	191734282	191734832	328
chr1.fa	191736447	191737317	447
chr1.fa	192465251	192466019	385
chr1.fa	192659862	192660717	432
chr1.fa	193077631	193078217	205
chr1.fa	193823799	193824651	450
chr1.fa	195214753	195215451	316
chr1.fa	196025664	196026902	370
chr1.fa	197011900	197012624	410
chr1.fa	198806416	198807491	412
chr1.fa	199847122	199847670	216
chr1.fa	200053631	200054329	314
chr1.fa	201235352	201236095	394
chr1.fa	201250134	201251911	591
chr1.fa	201729760	201730473	374
chr1.fa	202537449	202538460	583
chr1.fa	203157622	203158467	393
chr1.fa	203398187	203398699	298
chr1.fa	203945154	203945928	409
chr1.fa	204057883	204058468	393
chr1.fa	205667841	205668579	426
chr1.fa	207178008	207178740	299
chr1.fa	207201089	207201955	391
chr1.fa	207204794	207206703	618
chr1.fa	207240923	207241619	402
chr1.fa	207495898	207497294	1042
chr1.fa	208471850	208472593	334
chr1.fa	208619474	208620171	301
chr1.fa	209551122	209551941	431
chr1.fa	211360550	211361311	312
chr1.fa	212085351	212085964	342
chr1.fa	212178166	212178828	272
chr1.fa	212401787	212402750	651
chr1.fa	212875128	212875824	420
chr1.fa	217075911	217076596	302
chr1.fa	217699213	217700040	422
chr1.fa	218744563	218745260	402
chr1.fa	218819463	218820259	408
chr1.fa	219334606	219335238	232
chr1.fa	219350787	219351890	729
chr1.fa	219452580	219453325	389
chr1.fa	219886371	219887183	388
chr1.fa	220337806	220338337	251
chr1.fa	220985454	220986178	402
chr1.fa	221316543	221317198	314
chr1.fa	221567204	221568036	401
chr1.fa	222179878	222180556	290
chr1.fa	222773436	222774187	360
chr1.fa	222796064	222797164	318
chr1.fa	222867622	222868473	533
chr1.fa	223922208	223922743	218
chr1.fa	224361218	224361592	194
chr1.fa	224464312	224465717	967
chr1.fa	224827505	224828299	403
chr1.fa	225881675	225882257	386
chr1.fa	225959918	225961127	474
chr1.fa	226666923	226667706	341
chr1.fa	227204607	227205220	284
chr1.fa	228863839	228864654	420
chr1.fa	229356863	229357995	584
chr1.fa	229409383	229410096	353
chr1.fa	229979541	229981114	1169
chr1.fa	231522144	231522847	358
chr1.fa	231819923	231820762	403
chr1.fa	232457919	232458773	444
chr1.fa	232900162	232901037	374
chr1.fa	233161047	233161812	391
chr1.fa	234997381	234998095	310
chr1.fa	235053704	235054470	344
chr1.fa	235571812	235573241	686
chr1.fa	236111971	236112699	344
chr1.fa	236483821	236484445	291
chr1.fa	239189311	239190014	464
chr1.fa	239204164	239204894	383
chr1.fa	240046701	240047450	381
chr1.fa	240248898	240249404	209
chr1.fa	240574800	240575217	200
chr1.fa	241391447	241392287	394
chr1.fa	242773340	242774061	386
chr1.fa	243108650	243109021	140
chr1.fa	243862121	243862774	266
chr1.fa	244065252	244066043	372
chr1.fa	244417413	244417963	183
chr1.fa	244825772	244826520	380
chr1.fa	244882708	244883532	464
chr1.fa	245342939	245343448	207
chr1.fa	245564403	245564981	366
chr1.fa	246215341	246216354	348
chr1.fa	246938507	246939478	450
chr1.fa	247677603	247678383	428
chr1.fa	247840622	247841182	375
chr10.fa	1461625	1462729	680
chr10.fa	3028393	3028971	267
chr10.fa	3790035	3790607	360
chr10.fa	4100760	4101479	382
chr10.fa	4171984	4172647	243
chr10.fa	5545244	5545930	372
chr10.fa	5552200	5552807	215
chr10.fa	5596071	5596924	387
chr10.fa	5609245	5609994	364
chr10.fa	5786796	5787443	226
chr10.fa	6297373	6297995	193
chr10.fa	8170323	8171127	416
chr10.fa	8831751	8832857	830
chr10.fa	8915007	8915739	344
chr10.fa	8993061	8994086	673
chr10.fa	12573127	12573839	399
chr10.fa	12589334	12590086	435
chr10.fa	12762237	12763271	329
chr10.fa	13441566	13442391	371
chr10.fa	13759573	13760383	485
chr10.fa	13899413	13900163	370
chr10.fa	14613844	14614601	351
chr10.fa	14708692	14709791	725
chr10.fa	15645248	15645968	394
chr10.fa	16584527	16585208	336
chr10.fa	17185968	17186663	321
chr10.fa	17485191	17485863	346
chr10.fa	20911553	20912325	431
chr10.fa	21184451	21185194	335
chr10.fa	22471988	22472408	213
chr10.fa	24116656	24117871	381
chr10.fa	24158309	24159174	485
chr10.fa	24173673	24174418	412
chr10.fa	24518685	24519310	331
chr10.fa	25450952	25451900	531
chr10.fa	25459397	25460126	321
chr10.fa	28227790	28228369	354
chr10.fa	29122062	29122852	435
chr10.fa	29123858	29124541	389
chr10.fa	29565277	29566033	373
chr10.fa	33890687	33891810	788
chr10.fa	34188314	34189108	383
chr10.fa	34484154	34485007	337
chr10.fa	34704093	34704837	418
chr10.fa	34758272	34758873	282
chr10.fa	35979178	35980017	466
chr10.fa	36072129	36073158	311
chr10.fa	36404219	36404769	255
chr10.fa	36564708	36565406	380
chr10.fa	43682470	43683194	374
chr10.fa	45131952	45132656	395
chr10.fa	45168794	45169620	417
chr10.fa	45170358	45171200	500
chr10.fa	46990463	46991090	347
chr10.fa	47101183	47102202	311
chr10.fa	47105827	47106542	389
chr10.fa	47131601	47132550	618
chr10.fa	50712400	50713492	864
chr10.fa	51767470	51768071	223
chr10.fa	53125771	53126628	557
chr10.fa	53127292	53128033	354
chr10.fa	53896523	53897300	481
chr10.fa	56980794	56981590	446
chr10.fa	58143428	58144066	359
chr10.fa	58717804	58718597	347
chr10.fa	59519328	59520104	389
chr10.fa	59608484	59609357	532
chr10.fa	60227498	60228922	1014
chr10.fa	61060044	61060728	318
chr10.fa	61346053	61346745	324
chr10.fa	61801767	61802486	438
chr10.fa	61934945	61935916	374
chr10.fa	62128713	62129919	799
chr10.fa	62135357	62135931	204
chr10.fa	62256844	62258116	392
chr10.fa	62726950	62727590	282
chr10.fa	62884367	62884870	236
chr10.fa	63492278	63493104	356
chr10.fa	63697049	63698062	318
chr10.fa	64962250	64963059	384
chr10.fa	65423869	65424607	385
chr10.fa	65869013	65869779	355
chr10.fa	66333221	66334698	385
chr10.fa	67094491	67095637	777
chr10.fa	68110198	68110969	378
chr10.fa	68385705	68386447	403
chr10.fa	68572466	68573154	416
chr10.fa	68620112	68620800	392
chr10.fa	68874605	68875118	308
chr10.fa	69716167	69717195	383
chr10.fa	70631763	70632119	225
chr10.fa	71074638	71075382	312
chr10.fa	71951893	71952587	357
chr10.fa	73349631	73350426	407
chr10.fa	73857444	73859035	355
chr10.fa	74008412	74009090	337
chr10.fa	76635407	76636217	440
chr10.fa	76720311	76720955	225
chr10.fa	76781535	76782332	568
chr10.fa	76887054	76887895	548
chr10.fa	77492820	77493599	397
chr10.fa	77499127	77499897	277
chr10.fa	77793053	77793804	353
chr10.fa	77810979	77811704	388
chr10.fa	77874074	77874820	411
chr10.fa	79065392	79066058	235
chr10.fa	79257856	79259080	340
chr10.fa	79769715	79770541	457
chr10.fa	80241424	80242446	504
chr10.fa	80349154	80349916	368
chr10.fa	80489467	80490220	344
chr10.fa	82251206	82251913	325
chr10.fa	82610020	82610810	383
chr10.fa	82800447	82801272	445
chr10.fa	83029582	83030476	479
chr10.fa	87002268	87002930	307
chr10.fa	87341000	87341827	414
chr10.fa	88664090	88665095	575
chr10.fa	89407531	89408246	384
chr10.fa	90248628	90249580	400
chr10.fa	90300692	90301482	373
chr10.fa	90742373	90744277	789
chr10.fa	91262138	91263135	606
chr10.fa	92677259	92677963	332
chr10.fa	93013451	93014687	835
chr10.fa	93368121	93368859	362
chr10.fa	95557381	95558196	435
chr10.fa	95741807	95742533	371
chr10.fa	95835616	95836383	355
chr10.fa	98141354	98142051	347
chr10.fa	98430391	98431185	421
chr10.fa	98478856	98479467	373
chr10.fa	105711387	105712296	447
chr10.fa	106037282	106038132	439
chr10.fa	106048030	106048703	333
chr10.fa	106581625	106582578	420
chr10.fa	110481384	110482222	464
chr10.fa	111331172	111331765	341
chr10.fa	111762308	111763563	318
chr10.fa	112282332	112282944	350
chr10.fa	113339122	113340125	591
chr10.fa	113341002	113341629	348
chr10.fa	113545385	113546706	473
chr10.fa	113547466	113548149	336
chr10.fa	113549277	113550193	523
chr10.fa	114121632	114122621	727
chr10.fa	114538743	114539513	406
chr10.fa	117858480	117859287	393
chr10.fa	123348918	123349629	363
chr10.fa	123594765	123595488	344
chr10.fa	123880459	123881083	272
chr10.fa	127280238	127280988	368
chr10.fa	127321979	127322552	258
chr10.fa	127383378	127383981	330
chr10.fa	128247257	128248059	373
chr10.fa	128269352	128269852	342
chr10.fa	129907803	129908813	312
chr10.fa	132262128	132262890	373
chr10.fa	132927597	132928345	351
chr10.fa	134882679	134883106	193
chr11.fa	7556457	7557145	296
chr11.fa	7559708	7560581	458
chr11.fa	7643408	7644610	799
chr11.fa	7656634	7657536	541
chr11.fa	8745911	8746632	379
chr11.fa	9078407	9079098	386
chr11.fa	9128501	9129132	400
chr11.fa	9548833	9549833	521
chr11.fa	10087746	10088522	333
chr11.fa	10108507	10109313	411
chr11.fa	10244314	10244941	349
chr11.fa	10312976	10314089	300
chr11.fa	11644237	11644939	348
chr11.fa	12269833	12270449	237
chr11.fa	12874938	12875709	394
chr11.fa	13018602	13019326	354
chr11.fa	15381384	15382573	799
chr11.fa	15515325	15516070	327
chr11.fa	15553903	15554670	262
chr11.fa	15627440	15628353	538
chr11.fa	15690092	15690763	335
chr11.fa	15991970	15992674	334
chr11.fa	16247446	16248238	472
chr11.fa	16509145	16509816	332
chr11.fa	18092554	18093336	435
chr11.fa	19628942	19629751	422
chr11.fa	20532216	20532855	348
chr11.fa	21390004	21390808	409
chr11.fa	22967987	22968641	354
chr11.fa	26011463	26012139	299
chr11.fa	26038786	26039390	334
chr11.fa	26240629	26241887	869
chr11.fa	26932025	26932726	332
chr11.fa	27073080	27073824	338
chr11.fa	27198672	27199342	354
chr11.fa	27226656	27227328	367
chr11.fa	27737599	27738318	316
chr11.fa	27894655	27895686	505
chr11.fa	28504966	28505761	425
chr11.fa	31011898	31012815	417
chr11.fa	33068534	33069506	355
chr11.fa	34692433	34693205	374
chr11.fa	34932479	34933124	335
chr11.fa	35412538	35413103	188
chr11.fa	35895016	35895830	550
chr11.fa	36073419	36074130	393
chr11.fa	36486096	36486840	400
chr11.fa	36489323	36489996	337
chr11.fa	36704295	36704964	372
chr11.fa	37251665	37252373	379
chr11.fa	37327588	37328973	820
chr11.fa	41315905	41316805	390
chr11.fa	41800787	41801539	334
chr11.fa	41802579	41803678	684
chr11.fa	42005391	42006157	394
chr11.fa	42046683	42047415	453
chr11.fa	42520486	42521137	215
chr11.fa	42778055	42778715	303
chr11.fa	42787683	42789114	1004
chr11.fa	42865341	42866017	391
chr11.fa	44163084	44163877	422
chr11.fa	46289388	46290027	293
chr11.fa	48063251	48064043	371
chr11.fa	48077087	48078007	432
chr11.fa	56928700	56929461	351
chr11.fa	57270176	57270947	396
chr11.fa	58693545	58694289	421
chr11.fa	58792209	58793372	462
chr11.fa	59865627	59866482	325
chr11.fa	61947398	61948139	308
chr11.fa	62355086	62355690	293
chr11.fa	62607826	62609605	1276
chr11.fa	63013422	63014042	283
chr11.fa	63398121	63400938	926
chr11.fa	63401974	63402566	221
chr11.fa	63996292	63996944	273
chr11.fa	65234919	65235728	388
chr11.fa	65955648	65957984	1344
chr11.fa	66555144	66559003	1869
chr11.fa	66569155	66569733	226
chr11.fa	66698695	66699455	390
chr11.fa	67280285	67280848	292
chr11.fa	67348944	67350564	1170
chr11.fa	67404758	67405516	384
chr11.fa	67848684	67851500	1575
chr11.fa	68304831	68306095	832
chr11.fa	68873365	68874368	694
chr11.fa	68985075	68985850	415
chr11.fa	70823946	70824680	357
chr11.fa	72654333	72655161	522
chr11.fa	73231373	73231925	169
chr11.fa	73797296	73798048	356
chr11.fa	74088521	74089352	412
chr11.fa	74694728	74695655	579
chr11.fa	75429569	75430338	403
chr11.fa	76512616	76513420	417
chr11.fa	76747229	76748052	383
chr11.fa	76771842	76772682	487
chr11.fa	78665096	78665852	397
chr11.fa	79907973	79908717	393
chr11.fa	80493477	80494224	361
chr11.fa	81679096	81679894	446
chr11.fa	81945929	81946574	297
chr11.fa	82285050	82285969	471
chr11.fa	82708027	82708814	309
chr11.fa	82850120	82851082	521
chr11.fa	83099775	83100531	422
chr11.fa	83121785	83122495	332
chr11.fa	83489120	83489938	421
chr11.fa	83495211	83496201	594
chr11.fa	84078667	84080178	1086
chr11.fa	84319487	84320324	389
chr11.fa	84577748	84578534	376
chr11.fa	85345626	85346447	394
chr11.fa	85763601	85764376	447
chr11.fa	85772425	85773225	391
chr11.fa	85773596	85774307	333
chr11.fa	86410250	86411073	385
chr11.fa	86417132	86418433	359
chr11.fa	86531124	86531873	401
chr11.fa	86652767	86653871	684
chr11.fa	86711029	86711716	332
chr11.fa	86716210	86717681	282
chr11.fa	88880370	88880994	252
chr11.fa	91129786	91130634	405
chr11.fa	91341617	91342475	420
chr11.fa	92502078	92502839	399
chr11.fa	92576626	92577184	239
chr11.fa	92922438	92923253	402
chr11.fa	92961855	92962807	510
chr11.fa	92969824	92970838	390
chr11.fa	92990561	92992192	357
chr11.fa	93380994	93381753	346
chr11.fa	94441599	94442458	456
chr11.fa	94527113	94527957	432
chr11.fa	95081798	95082601	416
chr11.fa	95380094	95381177	624
chr11.fa	95385031	95385957	432
chr11.fa	95878140	95879016	477
chr11.fa	95926292	95927481	367
chr11.fa	95952979	95953925	292
chr11.fa	99659026	99659683	397
chr11.fa	99949933	99950699	385
chr11.fa	100503502	100504221	337
chr11.fa	100786881	100787591	390
chr11.fa	102468715	102469468	408
chr11.fa	102500228	102501161	567
chr11.fa	106008429	106009016	269
chr11.fa	106296545	106297167	336
chr11.fa	106306815	106307543	355
chr11.fa	106876560	106877471	440
chr11.fa	107032187	107032989	405
chr11.fa	107338179	107339146	500
chr11.fa	107701218	107702299	659
chr11.fa	107963891	107964709	403
chr11.fa	108477214	108478067	432
chr11.fa	109521825	109522725	445
chr11.fa	110078191	110078717	252
chr11.fa	110175863	110176988	441
chr11.fa	110703333	110704086	320
chr11.fa	111007748	111009356	1093
chr11.fa	111175959	111177133	431
chr11.fa	111205274	111206041	347
chr11.fa	113210359	113211228	472
chr11.fa	113992285	113993510	361
chr11.fa	114000563	114001216	297
chr11.fa	114003378	114004125	365
chr11.fa	114030481	114031384	443
chr11.fa	114033295	114035205	437
chr11.fa	114035893	114036646	352
chr11.fa	114049486	114050710	686
chr11.fa	115090956	115091631	381
chr11.fa	115286566	115287611	655
chr11.fa	115291151	115291861	339
chr11.fa	115791632	115792569	400
chr11.fa	115899089	115899905	380
chr11.fa	115939952	115940619	351
chr11.fa	115945814	115946716	621
chr11.fa	116678778	116679508	349
chr11.fa	116816926	116817677	419
chr11.fa	116941793	116942765	450
chr11.fa	117010236	117010710	226
chr11.fa	117046701	117047341	396
chr11.fa	117912521	117913255	359
chr11.fa	120393799	120394248	188
chr11.fa	120396339	120397062	327
chr11.fa	120911605	120912320	364
chr11.fa	121170859	121171579	350
chr11.fa	121346911	121347473	329
chr11.fa	125762685	125763545	422
chr11.fa	126084341	126085235	299
chr11.fa	126101467	126102334	442
chr11.fa	126245509	126246244	343
chr11.fa	126413904	126415320	443
chr11.fa	126594967	126595536	272
chr11.fa	126812940	126813847	451
chr11.fa	128037251	128038061	392
chr11.fa	128323279	128324273	616
chr11.fa	128477572	128478380	408
chr11.fa	128751009	128751770	394
chr11.fa	129188883	129189686	372
chr11.fa	129408093	129408783	312
chr11.fa	129721583	129722637	670
chr11.fa	129895071	129895849	364
chr11.fa	130508377	130509006	397
chr11.fa	130639520	130640311	386
chr11.fa	131275569	131276731	657
chr11.fa	131285483	131286296	352
chr11.fa	132369386	132370124	360
chr11.fa	132574444	132575384	517
chr11.fa	133253180	133254148	500
chr11.fa	134367390	134368044	257
chr11.fa	134612388	134613344	484
chr12.fa	937989	939329	414
chr12.fa	1326074	1326874	441
chr12.fa	1329093	1330388	401
chr12.fa	2862916	2863917	711
chr12.fa	3178171	3179608	742
chr12.fa	4615432	4616191	349
chr12.fa	8059498	8060177	338
chr12.fa	11836765	11837846	353
chr12.fa	12932304	12932999	373
chr12.fa	13469096	13469877	397
chr12.fa	15397118	15397806	341
chr12.fa	15427401	15428204	410
chr12.fa	15882412	15883174	381
chr12.fa	15972465	15973360	679
chr12.fa	16136821	16138445	751
chr12.fa	17215245	17215921	334
chr12.fa	17346893	17347621	381
chr12.fa	20853593	20854497	580
chr12.fa	20869792	20870587	380
chr12.fa	21503837	21504447	298
chr12.fa	22321700	22322493	392
chr12.fa	23212584	23213764	682
chr12.fa	25495429	25496177	308
chr12.fa	26121464	26122791	216
chr12.fa	26581719	26582572	456
chr12.fa	27023213	27024371	655
chr12.fa	27229911	27230576	370
chr12.fa	27691924	27692628	352
chr12.fa	28431081	28432034	544
chr12.fa	29716355	29717062	338
chr12.fa	29887525	29888240	337
chr12.fa	30082019	30083030	471
chr12.fa	30355630	30356155	286
chr12.fa	30589895	30590492	293
chr12.fa	31612759	31613484	407
chr12.fa	31803660	31804311	409
chr12.fa	32420795	32421542	363
chr12.fa	32424077	32424839	363
chr12.fa	39004422	39005218	358
chr12.fa	39392550	39393381	377
chr12.fa	42968688	42969326	270
chr12.fa	42987581	42988313	351
chr12.fa	43259011	43259953	348
chr12.fa	43308758	43309821	658
chr12.fa	43315414	43316961	641
chr12.fa	44164069	44164675	318
chr12.fa	46543488	46544256	383
chr12.fa	46652635	46653494	392
chr12.fa	46839101	46840277	363
chr12.fa	46887433	46888341	446
chr12.fa	47186609	47187264	312
chr12.fa	50581775	50582557	389
chr12.fa	52519939	52521195	845
chr12.fa	52692261	52693115	407
chr12.fa	53208088	53208776	358
chr12.fa	54837757	54838449	402
chr12.fa	54849701	54850493	371
chr12.fa	56609843	56610419	193
chr12.fa	57152833	57153946	524
chr12.fa	57672102	57672838	338
chr12.fa	58386751	58387525	398
chr12.fa	59003127	59003896	500
chr12.fa	59423995	59424778	426
chr12.fa	61098146	61098998	400
chr12.fa	61103872	61104632	331
chr12.fa	61107960	61108798	501
chr12.fa	61978545	61979290	354
chr12.fa	62900484	62901157	391
chr12.fa	63350981	63351796	422
chr12.fa	64822554	64823296	364
chr12.fa	64983800	64984672	378
chr12.fa	64993813	64994624	409
chr12.fa	65287707	65288366	312
chr12.fa	65288633	65289343	351
chr12.fa	66023821	66024919	683
chr12.fa	66092704	66093508	375
chr12.fa	67024816	67025615	325
chr12.fa	67428939	67429713	331
chr12.fa	67433927	67434676	381
chr12.fa	67890263	67891035	404
chr12.fa	70097014	70097498	191
chr12.fa	70234332	70235105	341
chr12.fa	70793744	70794490	395
chr12.fa	70967911	70968656	369
chr12.fa	71556606	71557590	545
chr12.fa	72318794	72319945	410
chr12.fa	73346896	73347706	382
chr12.fa	73447438	73448332	413
chr12.fa	74710681	74711578	601
chr12.fa	75004243	75005152	430
chr12.fa	75374038	75375033	607
chr12.fa	75522814	75523688	413
chr12.fa	75882829	75883559	368
chr12.fa	76510580	76511414	391
chr12.fa	76813718	76814592	441
chr12.fa	76833346	76834194	403
chr12.fa	77336728	77337584	422
chr12.fa	77543524	77544306	361
chr12.fa	77556549	77557367	458
chr12.fa	77738281	77739163	388
chr12.fa	78391982	78392778	429
chr12.fa	78460577	78461431	433
chr12.fa	79193237	79193973	369
chr12.fa	79487399	79488224	384
chr12.fa	79556763	79557479	322
chr12.fa	80583711	80584268	268
chr12.fa	80713732	80714573	408
chr12.fa	80950098	80950809	300
chr12.fa	81295262	81296087	408
chr12.fa	81775555	81776349	409
chr12.fa	83138748	83140101	973
chr12.fa	83324712	83325601	452
chr12.fa	83596226	83597295	391
chr12.fa	83859360	83859871	229
chr12.fa	84198687	84200353	1166
chr12.fa	85424464	85425194	448
chr12.fa	88660524	88662020	451
chr12.fa	88916668	88917187	250
chr12.fa	89114384	89115143	390
chr12.fa	89599192	89599895	345
chr12.fa	89783521	89784860	518
chr12.fa	90025655	90027039	1128
chr12.fa	90420688	90421458	382
chr12.fa	90560369	90561073	334
chr12.fa	91271321	91272107	401
chr12.fa	92111851	92112679	474
chr12.fa	92424329	92424963	304
chr12.fa	93357522	93357962	180
chr12.fa	93382318	93383042	381
chr12.fa	94207549	94208419	418
chr12.fa	94985542	94986280	443
chr12.fa	95283057	95284050	456
chr12.fa	95496649	95497479	357
chr12.fa	96020588	96021315	328
chr12.fa	96111168	96112765	701
chr12.fa	96129159	96129881	362
[truncated: 3,194 more rows]

## Sheet: R1881(-)
chr	start	end	summit
[truncated: 2,307 more rows]
