# Supplementary material for: Dose-dependent effects of small-molecule antagonists on the genomic landscape of androgen receptor binding
Source: BMC Genomics. 2012 Jul 31;13:355. doi: 10.1186/1471-2164-13-355 (PMC3507642; doi:10.1186/1471-2164-13-355)
Supplement: Additional file 4 — sFile2. Drug-modulated direct activation and repression targets of AR from small molecule antagonism. [file 1471-2164-13-355-S4.xlsx]

## Sheet: Sheet 1
sFile2: Drug-modulated direct activation and repression targets of AR from small molecule antagonism

## Sheet: direct AR-activation_Cmpd30-DN
HUGO	Entrez ID	Full Name
SLC20A1	6574	solute carrier family 20 (phosphate transporter), member 1
MCCC2	64087	methylcrotonoyl-Coenzyme A carboxylase 2 (beta)
PMEPA1	56937	prostate transmembrane protein, androgen induced 1
MCM8	84515	minichromosome maintenance complex component 8
CENPN	55839	centromere protein N
PRPS1	5631	phosphoribosyl pyrophosphate synthetase 1
C5orf23	79614	chromosome 5 open reading frame 23
GALNT7	51809	UDP-N-acetyl-alpha-D-galactosamine:polypeptide N-acetylgalactosaminyltransferase 7 (GalNAc-T7)
ENDOD1	23052	endonuclease domain containing 1
EAF2	55840	ELL associated factor 2
ELK4	2005	ELK4, ETS-domain protein (SRF accessory protein 1)
PMAIP1	5366	phorbol-12-myristate-13-acetate-induced protein 1
FANCI	55215	Fanconi anemia, complementation group I
GINS3	64785	GINS complex subunit 3 (Psf3 homolog)
MCM7	4176	minichromosome maintenance complex component 7
LOX	4015	lysyl oxidase
TMTC2	160335	transmembrane and tetratricopeptide repeat containing 2
IFRD1	3475	interferon-related developmental regulator 1
DNASE2B	58511	deoxyribonuclease II beta
RAD51AP1	10635	RAD51 associated protein 1
CENPO	79172	centromere protein O
WWTR1	25937	WW domain containing transcription regulator 1
LOC643837	643837	hypothetical LOC643837
TRPC7	57113	transient receptor potential cation channel, subfamily C, member 7
C2orf3	6936	chromosome 2 open reading frame 3
ST6GALNAC1	55808	ST6 (alpha-N-acetyl-neuraminyl-2,3-beta-galactosyl-1,3)-N-acetylgalactosaminide alpha-2,6-sialyltransferase 1
SPOCK1	6695	sparc/osteonectin, cwcv and kazal-like domains proteoglycan (testican) 1
CHN2	1124	chimerin (chimaerin) 2
STEAP1	26872	six transmembrane epithelial antigen of the prostate 1
TK1	7083	thymidine kinase 1, soluble
MCM10	55388	minichromosome maintenance complex component 10
CDC42EP3	10602	CDC42 effector protein (Rho GTPase binding) 3
MSH6	2956	mutS homolog 6 (E. coli)
SLC39A8	64116	solute carrier family 39 (zinc transporter), member 8
PPAP2B	8613	phosphatidic acid phosphatase type 2B
LGI1	9211	leucine-rich, glioma inactivated 1
AGTR1	185	angiotensin II receptor, type 1
FANCM	57697	Fanconi anemia, complementation group M
RPS24	6229	ribosomal protein S24
ZBTB16	7704	zinc finger and BTB domain containing 16
KCNG3	170850	potassium voltage-gated channel, subfamily G, member 3
MMP10	4319	matrix metallopeptidase 10 (stromelysin 2)
MAGOHB	55110	mago-nashi homolog B (Drosophila)
C11orf82	220042	chromosome 11 open reading frame 82
CECR6	27439	cat eye syndrome chromosome region, candidate 6
MAD2L1	4085	MAD2 mitotic arrest deficient-like 1 (yeast)
DONSON	29980	downstream neighbor of SON
LIPG	9388	lipase, endothelial
FLRT3	23767	fibronectin leucine rich transmembrane protein 3
THBS1	7057	thrombospondin 1
FAS	355	Fas (TNF receptor superfamily, member 6)
GMNN	51053	geminin, DNA replication inhibitor
AFF3	3899	AF4/FMR2 family, member 3
ZNF350	59348	zinc finger protein 350
NIPA2	81614	non imprinted in Prader-Willi/Angelman syndrome 2
C6orf115	58527	chromosome 6 open reading frame 115
TMEM87A	25963	transmembrane protein 87A
WHSC1	7468	Wolf-Hirschhorn syndrome candidate 1
KCNH6	81033	potassium voltage-gated channel, subfamily H (eag-related), member 6
SLK	9748	STE20-like kinase (yeast)
DNAJC10	54431	DnaJ (Hsp40) homolog, subfamily C, member 10
ATP6V0A2	23545	ATPase, H+ transporting, lysosomal V0 subunit a2
ASPH	444	aspartate beta-hydroxylase
BMPR1B	658	bone morphogenetic protein receptor, type IB
RERE	473	arginine-glutamic acid dipeptide (RE) repeats
RELN	5649	reelin
HIPK2	28996	homeodomain interacting protein kinase 2
ABHD2	11057	abhydrolase domain containing 2
IFT140	9742	intraflagellar transport 140 homolog (Chlamydomonas)
SLC35B4	84912	solute carrier family 35, member B4
DCAF17	80067	DDB1 and CUL4 associated factor 17
DNAJA4	55466	DnaJ (Hsp40) homolog, subfamily A, member 4
MFAP3	4238	microfibrillar-associated protein 3
EYA1	2138	eyes absent homolog 1 (Drosophila)
GOLIM4	27333	golgi integral membrane protein 4
MDM1	56890	Mdm1 nuclear protein homolog (mouse)
TPD52	7163	tumor protein D52
RHOBTB3	22836	Rho-related BTB domain containing 3
RFX6	222546	regulatory factor X, 6
FBN1	2200	fibrillin 1
TAC1	6863	tachykinin, precursor 1
IL7	3574	interleukin 7
TACC1	6867	transforming, acidic coiled-coil containing protein 1
DCAF6	55827	DDB1 and CUL4 associated factor 6
SLC26A2	1836	solute carrier family 26 (sulfate transporter), member 2
EIF5B	9669	eukaryotic translation initiation factor 5B
PRKRIP1	79706	PRKR interacting protein 1 (IL11 inducible)
CSDA	8531	cold shock domain protein A
CENPF	1063	centromere protein F, 350/400ka (mitosin)
FAM19A1	407738	family with sequence similarity 19 (chemokine (C-C motif)-like), member A1
CDCA2	157313	cell division cycle associated 2
INSM1	3642	insulinoma-associated 1
ZWINT	11130	ZW10 interactor
CREM	1390	cAMP responsive element modulator
UBE2G2	7327	ubiquitin-conjugating enzyme E2G 2 (UBC7 homolog, yeast)
KCNS3	3790	potassium voltage-gated channel, delayed-rectifier, subfamily S, member 3
GDF11	10220	growth differentiation factor 11
HHEX	3087	hematopoietically expressed homeobox
SLC10A4	201780	solute carrier family 10 (sodium/bile acid cotransporter family), member 4
HGF	3082	hepatocyte growth factor (hepapoietin A; scatter factor)
C1orf124	83932	chromosome 1 open reading frame 124
CCDC50	152137	coiled-coil domain containing 50
KCTD9	54793	potassium channel tetramerisation domain containing 9
SNRPA1	6627	small nuclear ribonucleoprotein polypeptide A'
ROR1	4919	receptor tyrosine kinase-like orphan receptor 1
CDC7	8317	cell division cycle 7 homolog (S. cerevisiae)
PPM1H	57460	protein phosphatase 1H (PP2C domain containing)
PMCH	5367	pro-melanin-concentrating hormone
FAM76B	143684	family with sequence similarity 76, member B
ACVR1C	130399	activin A receptor, type IC
TFPI	7035	tissue factor pathway inhibitor (lipoprotein-associated coagulation inhibitor)
NRP1	8829	neuropilin 1
CYB5A	1528	cytochrome b5 type A (microsomal)
MAP9	79884	microtubule-associated protein 9
SLC27A3	11000	solute carrier family 27 (fatty acid transporter), member 3
HMGCR	3156	3-hydroxy-3-methylglutaryl-Coenzyme A reductase
PLOD2	5352	procollagen-lysine, 2-oxoglutarate 5-dioxygenase 2
BAZ1A	11177	bromodomain adjacent to zinc finger domain, 1A
FBXO9	26268	F-box protein 9
ARMC8	25852	armadillo repeat containing 8
RAD51C	5889	RAD51 homolog C (S. cerevisiae)
CYB5B	80777	cytochrome b5 type B (outer mitochondrial membrane)
SLC2A3	6515	solute carrier family 2 (facilitated glucose transporter), member 3
NR2F1	7025	nuclear receptor subfamily 2, group F, member 1
BTG3	10950	BTG family, member 3
PHF20L1	51105	PHD finger protein 20-like 1
PTPRM	5797	protein tyrosine phosphatase, receptor type, M
ACADL	33	acyl-Coenzyme A dehydrogenase, long chain
ERP44	23071	endoplasmic reticulum protein 44
MAP2	4133	microtubule-associated protein 2
DLX2	1746	distal-less homeobox 2
TMED5	50999	transmembrane emp24 protein transport domain containing 5
TRMT6	51605	tRNA methyltransferase 6 homolog (S. cerevisiae)
ZNF614	80110	zinc finger protein 614
ALDH1A1	216	aldehyde dehydrogenase 1 family, member A1
LIMS1	3987	LIM and senescent cell antigen-like domains 1
TAF8	129685	TAF8 RNA polymerase II, TATA box binding protein (TBP)-associated factor, 43kDa
ELOVL2	54898	elongation of very long chain fatty acids (FEN1/Elo2, SUR4/Elo3, yeast)-like 2
NHSL1	57224	NHS-like 1
GNB4	59345	guanine nucleotide binding protein (G protein), beta polypeptide 4
FRK	2444	fyn-related kinase
PM20D2	135293	peptidase M20 domain containing 2
ADRB1	153	adrenergic, beta-1-, receptor
LIN7A	8825	lin-7 homolog A (C. elegans)
FKBP5	2289	FK506 binding protein 5
EPDR1	54749	ependymin related protein 1 (zebrafish)
PDE3B	5140	phosphodiesterase 3B, cGMP-inhibited
G3BP2	9908	GTPase activating protein (SH3 domain) binding protein 2
ACSL3	2181	acyl-CoA synthetase long-chain family member 3
MSI2	124540	musashi homolog 2 (Drosophila)
RFK	55312	riboflavin kinase
PRKACB	5567	protein kinase, cAMP-dependent, catalytic, beta
TIA1	7072	TIA1 cytotoxic granule-associated RNA binding protein
THRB	7068	thyroid hormone receptor, beta (erythroblastic leukemia viral (v-erb-a) oncogene homolog 2, avian)
PSMG1	8624	proteasome (prosome, macropain) assembly chaperone 1
HIST1H3F	8968	histone cluster 1, H3f
DHCR24	1718	24-dehydrocholesterol reductase
CCDC86	79080	coiled-coil domain containing 86
FAM84A	151354	family with sequence similarity 84, member A
RAB27A	5873	RAB27A, member RAS oncogene family
DLEU2	8847	deleted in lymphocytic leukemia 2 (non-protein coding)
STYK1	55359	serine/threonine/tyrosine kinase 1
CYP51A1	1595	cytochrome P450, family 51, subfamily A, polypeptide 1
PRSS23	11098	protease, serine, 23
CCDC88C	440193	coiled-coil domain containing 88C
LNPEP	4012	leucyl/cystinyl aminopeptidase
FAM189A2	9413	family with sequence similarity 189, member A2
PCNA	5111	proliferating cell nuclear antigen
CPNE8	144402	copine VIII
GPX3	2878	glutathione peroxidase 3 (plasma)
ZNF649	65251	zinc finger protein 649
SEL1L	6400	sel-1 suppressor of lin-12-like (C. elegans)
SERAC1	84947	serine active site containing 1
TBC1D30	23329	TBC1 domain family, member 30
F2RL1	2150	coagulation factor II (thrombin) receptor-like 1
SRFBP1	153443	serum response factor binding protein 1
ZCCHC6	79670	zinc finger, CCHC domain containing 6
FKBP1B	2281	FK506 binding protein 1B, 12.6 kDa
IQGAP2	10788	IQ motif containing GTPase activating protein 2
NR0B1	190	nuclear receptor subfamily 0, group B, member 1
CCDC15	80071	coiled-coil domain containing 15
STARD4	134429	StAR-related lipid transfer (START) domain containing 4
ACTR1A	10121	ARP1 actin-related protein 1 homolog A, centractin alpha (yeast)
C2orf76	130355	chromosome 2 open reading frame 76
MPHOSPH9	10198	M-phase phosphoprotein 9
ARAP2	116984	ArfGAP with RhoGAP domain, ankyrin repeat and PH domain 2
GNAI1	2770	guanine nucleotide binding protein (G protein), alpha inhibiting activity polypeptide 1
UNK	85451	unkempt homolog (Drosophila)
MTAP	4507	methylthioadenosine phosphorylase
FREM1	158326	FRAS1 related extracellular matrix 1
KHDRBS3	10656	KH domain containing, RNA binding, signal transduction associated 3
B3GALT2	8707	UDP-Gal:betaGlcNAc beta 1,3-galactosyltransferase, polypeptide 2
LMNB1	4001	lamin B1
C14orf147	171546	chromosome 14 open reading frame 147
ZNF193	7746	zinc finger protein 193

## Sheet: direct AR-repression_Cmpd30-UP
HUGO	Entrez ID	Full Name
RGS4	5999	regulator of G-protein signaling 4
SAT1	6303	spermidine/spermine N1-acetyltransferase 1
KALRN	8997	kalirin, RhoGEF kinase
LGALS8	3964	lectin, galactoside-binding, soluble, 8
KREMEN1	83999	kringle containing transmembrane protein 1
PRKCA	5578	protein kinase C, alpha
TRAF3IP2	10758	TRAF3 interacting protein 2
SGSM1	129049	small G protein signaling modulator 1
ABCG1	9619	ATP-binding cassette, sub-family G (WHITE), member 1
BLNK	29760	B-cell linker
YAP1	10413	Yes-associated protein 1, 65kDa
ACSL5	51703	acyl-CoA synthetase long-chain family member 5
LGALS3	3958	lectin, galactoside-binding, soluble, 3
FYN	2534	FYN oncogene related to SRC, FGR, YES
HPGD	3248	hydroxyprostaglandin dehydrogenase 15-(NAD)
SLC35D2	11046	solute carrier family 35, member D2
AQP3	360	aquaporin 3 (Gill blood group)
HOPX	84525	HOP homeobox
C5orf41	153222	chromosome 5 open reading frame 41
BAMBI	25805	BMP and activin membrane-bound inhibitor homolog (Xenopus laevis)
C1orf161	126868	chromosome 1 open reading frame 161
TSPAN12	23554	tetraspanin 12
MYLK	4638	myosin light chain kinase
IGSF3	3321	immunoglobulin superfamily, member 3
HABP2	3026	hyaluronan binding protein 2
DCLK1	9201	doublecortin-like kinase 1
ASB9	140462	ankyrin repeat and SOCS box-containing 9
STON1	11037	stonin 1
ABCC5	10057	ATP-binding cassette, sub-family C (CFTR/MRP), member 5
HBP1	26959	HMG-box transcription factor 1
TMC5	79838	transmembrane channel-like 5
MBOAT1	154141	membrane bound O-acyltransferase domain containing 1
BMX	660	BMX non-receptor tyrosine kinase
FREM2	341640	FRAS1 related extracellular matrix protein 2
ARHGEF3	50650	Rho guanine nucleotide exchange factor (GEF) 3
DDIT4	54541	DNA-damage-inducible transcript 4
MAFF	23764	v-maf musculoaponeurotic fibrosarcoma oncogene homolog F (avian)
FBXO32	114907	F-box protein 32
TBC1D1	23216	TBC1 (tre-2/USP6, BUB2, cdc16) domain family, member 1
TOX	9760	thymocyte selection-associated high mobility group box
KLF7	8609	Kruppel-like factor 7 (ubiquitous)
KLF9	687	Kruppel-like factor 9
ITGB8	3696	integrin, beta 8
TSHZ1	10194	teashirt zinc finger homeobox 1
MCC	4163	mutated in colorectal cancers
TNFSF10	8743	tumor necrosis factor (ligand) superfamily, member 10
RSPH1	89765	radial spoke head 1 homolog (Chlamydomonas)
SYTL2	54843	synaptotagmin-like 2
C15orf52	388115	chromosome 15 open reading frame 52
LYPD6B	130576	LY6/PLAUR domain containing 6B
GPER	2852	G protein-coupled estrogen receptor 1
SORL1	6653	sortilin-related receptor, L(DLR class) A repeats-containing
LRP10	26020	low density lipoprotein receptor-related protein 10
FLJ10038	55056	hypothetical protein FLJ10038
CXCR7	57007	chemokine (C-X-C motif) receptor 7
PCMTD1	115294	protein-L-isoaspartate (D-aspartate) O-methyltransferase domain containing 1
ERP27	121506	endoplasmic reticulum protein 27
BHLHE41	79365	basic helix-loop-helix family, member e41
SLC2A10	81031	solute carrier family 2 (facilitated glucose transporter), member 10
ST6GALNAC5	81849	ST6 (alpha-N-acetyl-neuraminyl-2,3-beta-galactosyl-1,3)-N-acetylgalactosaminide alpha-2,6-sialyltransferase 5
DEGS2	123099	degenerative spermatocyte homolog 2, lipid desaturase (Drosophila)
PPP1R3C	5507	protein phosphatase 1, regulatory (inhibitor) subunit 3C
C1orf201	90529	chromosome 1 open reading frame 201
TAL2	6887	T-cell acute lymphocytic leukemia 2
ADAMTSL1	92949	ADAMTS-like 1
NAV2	89797	neuron navigator 2
GALC	2581	galactosylceramidase
NFAT5	10725	nuclear factor of activated T-cells 5, tonicity-responsive
APOLD1	81575	apolipoprotein L domain containing 1
CHST12	55501	carbohydrate (chondroitin 4) sulfotransferase 12
KIAA1522	57648	KIAA1522
ALDH3B2	222	aldehyde dehydrogenase 3 family, member B2
NTNG2	84628	netrin G2
AMN1	196394	antagonist of mitotic exit network 1 homolog (S. cerevisiae)
HMGCS2	3158	3-hydroxy-3-methylglutaryl-Coenzyme A synthase 2 (mitochondrial)
DUSP4	1846	dual specificity phosphatase 4
IQCH	64799	IQ motif containing H
FHIT	2272	fragile histidine triad gene
ATXN3	4287	ataxin 3
MR1	3140	major histocompatibility complex, class I-related
SLC4A4	8671	solute carrier family 4, sodium bicarbonate cotransporter, member 4
DGCR9	25787	DiGeorge syndrome critical region gene 9
APH1B	83464	anterior pharynx defective 1 homolog B (C. elegans)
UCP2	7351	uncoupling protein 2 (mitochondrial, proton carrier)
FXYD5	53827	FXYD domain containing ion transport regulator 5
RAB11FIP1	80223	RAB11 family interacting protein 1 (class I)
CLMN	79789	calmin (calponin-like, transmembrane)
ADORA2B	136	adenosine A2b receptor
CALD1	800	caldesmon 1
EIF4E3	317649	eukaryotic translation initiation factor 4E family member 3
VEGFA	7422	vascular endothelial growth factor A
SH3YL1	26751	SH3 domain containing, Ysc84-like 1 (S. cerevisiae)
ATOH8	84913	atonal homolog 8 (Drosophila)
TRIM52	84851	tripartite motif-containing 52
SLC39A11	201266	solute carrier family 39 (metal ion transporter), member 11
JMJD1C	221037	jumonji domain containing 1C
DAZAP2	9802	DAZ associated protein 2
FHL1	2273	four and a half LIM domains 1
SPTBN4	57731	spectrin, beta, non-erythrocytic 4
C14orf179	112752	chromosome 14 open reading frame 179
HOXA2	3199	homeobox A2
FRAS1	80144	Fraser syndrome 1
CDRT4	284040	CMT1A duplicated region transcript 4
KCNMB2	10242	potassium large conductance calcium-activated channel, subfamily M, beta member 2
REXO2	25996	REX2, RNA exonuclease 2 homolog (S. cerevisiae)
EHF	26298	ets homologous factor
ZNF33B	7582	zinc finger protein 33B
C8orf4	56892	chromosome 8 open reading frame 4
MAP7D2	256714	MAP7 domain containing 2
CYTH3	9265	cytohesin 3
NMT2	9397	N-myristoyltransferase 2
GSTA4	2941	glutathione S-transferase alpha 4
SULT2B1	6820	sulfotransferase family, cytosolic, 2B, member 1
MBD5	55777	methyl-CpG binding domain protein 5
KCTD16	57528	potassium channel tetramerisation domain containing 16
PRAME	23532	preferentially expressed antigen in melanoma
LOC253039	253039	hypothetical LOC253039
CRYL1	51084	crystallin, lambda 1
WNK4	65266	WNK lysine deficient protein kinase 4
C6orf192	116843	chromosome 6 open reading frame 192
ITGB5	3693	integrin, beta 5
NCAM1	4684	neural cell adhesion molecule 1
SRR	63826	serine racemase
CCDC53	51019	coiled-coil domain containing 53
DMKN	93099	dermokine
SLC2A12	154091	solute carrier family 2 (facilitated glucose transporter), member 12
BEND7	222389	BEN domain containing 7
PKIG	11142	protein kinase (cAMP-dependent, catalytic) inhibitor gamma
VSTM2A	222008	V-set and transmembrane domain containing 2A
COBL	23242	cordon-bleu homolog (mouse)
IFT80	57560	intraflagellar transport 80 homolog (Chlamydomonas)
USP48	84196	ubiquitin specific peptidase 48
TMEM80	283232	transmembrane protein 80
ATM	472	ataxia telangiectasia mutated
NIPAL3	57185	NIPA-like domain containing 3
TRIM45	80263	tripartite motif-containing 45
SMAD9	4093	SMAD family member 9
PACRGL	133015	PARK2 co-regulated-like
C11orf70	85016	chromosome 11 open reading frame 70
SLC6A4	6532	solute carrier family 6 (neurotransmitter transporter, serotonin), member 4
OAT	4942	ornithine aminotransferase (gyrate atrophy)
HAGHL	84264	hydroxyacylglutathione hydrolase-like
IGFBP7	3490	insulin-like growth factor binding protein 7
LHX6	26468	LIM homeobox 6
SLC16A10	117247	solute carrier family 16, member 10 (aromatic amino acid transporter)
R3HDM2	22864	R3H domain containing 2
LAPTM4B	55353	lysosomal protein transmembrane 4 beta
ZNF638	27332	zinc finger protein 638
TRIB1	10221	tribbles homolog 1 (Drosophila)
TFF1	7031	trefoil factor 1
FAM135A	57579	family with sequence similarity 135, member A
DGAT2	84649	diacylglycerol O-acyltransferase homolog 2 (mouse)
BCAS1	8537	breast carcinoma amplified sequence 1
C20orf30	29058	chromosome 20 open reading frame 30
GLIPR1	11010	GLI pathogenesis-related 1
PPIL6	285755	peptidylprolyl isomerase (cyclophilin)-like 6
ZNF610	162963	zinc finger protein 610
SCARB2	950	scavenger receptor class B, member 2
GSTK1	373156	glutathione S-transferase kappa 1
LEPR	3953	leptin receptor
BCL11A	53335	B-cell CLL/lymphoma 11A (zinc finger protein)
KIAA1377	57562	KIAA1377
SAMD4A	23034	sterile alpha motif domain containing 4A
SCRN2	90507	secernin 2
TSPAN5	10098	tetraspanin 5
RAMP1	10267	receptor (G protein-coupled) activity modifying protein 1
MPST	4357	mercaptopyruvate sulfurtransferase
HSD17B14	51171	hydroxysteroid (17-beta) dehydrogenase 14
CPLX2	10814	complexin 2
IRF2BP2	359948	interferon regulatory factor 2 binding protein 2
NET1	10276	neuroepithelial cell transforming 1
ACOX2	8309	acyl-Coenzyme A oxidase 2, branched chain
CSRNP3	80034	cysteine-serine-rich nuclear protein 3
TM7SF2	7108	transmembrane 7 superfamily member 2
TTR	7276	transthyretin
RIMS1	22999	regulating synaptic membrane exocytosis 1
C11orf53	341032	chromosome 11 open reading frame 53
SNHG8	100093630	small nucleolar RNA host gene 8 (non-protein coding)
TTLL6	284076	tubulin tyrosine ligase-like family, member 6
CHMP1B	57132	chromatin modifying protein 1B
RAD52	5893	RAD52 homolog (S. cerevisiae)
CDCA7L	55536	cell division cycle associated 7-like
GRAMD3	65983	GRAM domain containing 3
SCGB2A1	4246	secretoglobin, family 2A, member 1
TGFB3	7043	transforming growth factor, beta 3
SC5DL	6309	sterol-C5-desaturase (ERG3 delta-5-desaturase homolog, S. cerevisiae)-like
SNX24	28966	sorting nexin 24
DUSP2	1844	dual specificity phosphatase 2
CCNO	10309	cyclin O
FYCO1	79443	FYVE and coiled-coil domain containing 1
RCBTB1	55213	regulator of chromosome condensation (RCC1) and BTB (POZ) domain containing protein 1
ITSN1	6453	intersectin 1 (SH3 domain protein)
TERF2	7014	telomeric repeat binding factor 2
PSD3	23362	pleckstrin and Sec7 domain containing 3
ATXN7L1	222255	ataxin 7-like 1
BDH2	56898	3-hydroxybutyrate dehydrogenase, type 2
PEX6	5190	peroxisomal biogenesis factor 6
ADCY2	108	adenylate cyclase 2 (brain)
WDR7	23335	WD repeat domain 7
SLC1A1	6505	solute carrier family 1 (neuronal/epithelial high affinity glutamate transporter, system Xag), member 1
IMPACT	55364	Impact homolog (mouse)
APLN	8862	apelin
PAPSS1	9061	3'-phosphoadenosine 5'-phosphosulfate synthase 1
TMEM56	148534	transmembrane protein 56
AUH	549	AU RNA binding protein/enoyl-Coenzyme A hydratase
SERP1	27230	stress-associated endoplasmic reticulum protein 1
MAML2	84441	mastermind-like 2 (Drosophila)
NTM	50863	neurotrimin
MAP1LC3A	84557	microtubule-associated protein 1 light chain 3 alpha
CDC37L1	55664	cell division cycle 37 homolog (S. cerevisiae)-like 1
KCNG1	3755	potassium voltage-gated channel, subfamily G, member 1
THSD4	79875	thrombospondin, type I, domain containing 4
SOCS2	8835	suppressor of cytokine signaling 2
KIAA1109	84162	KIAA1109
ULK2	9706	unc-51-like kinase 2 (C. elegans)
EFNA1	1942	ephrin-A1
PDE4B	5142	phosphodiesterase 4B, cAMP-specific (phosphodiesterase E4 dunce homolog, Drosophila)
VAMP4	8674	vesicle-associated membrane protein 4
TMEM106B	54664	transmembrane protein 106B
CPT1A	1374	carnitine palmitoyltransferase 1A (liver)
NRXN1	9378	neurexin 1
NMNAT2	23057	nicotinamide nucleotide adenylyltransferase 2
ZADH2	284273	zinc binding alcohol dehydrogenase domain containing 2
NHEDC2	133308	Na+/H+ exchanger domain containing 2
EPHX2	2053	epoxide hydrolase 2, cytoplasmic
KCNQ1	3784	potassium voltage-gated channel, KQT-like subfamily, member 1
PGCP	10404	plasma glutamate carboxypeptidase
RFFL	117584	ring finger and FYVE-like domain containing 1
PARD3B	117583	par-3 partitioning defective 3 homolog B (C. elegans)
FBXL4	26235	F-box and leucine-rich repeat protein 4
SYT7	9066	synaptotagmin VII
CAT	847	catalase
ZBTB26	57684	zinc finger and BTB domain containing 26
PSD4	23550	pleckstrin and Sec7 domain containing 4
TMEM45B	120224	transmembrane protein 45B
SNUPN	10073	snurportin 1
KIAA1467	57613	KIAA1467
TMEM42	131616	transmembrane protein 42
ITPR1	3708	inositol 1,4,5-triphosphate receptor, type 1
MICALCL	84953	MICAL C-terminal like
TPM4	7171	tropomyosin 4
SCGN	10590	secretagogin, EF-hand calcium binding protein
SNHG11	128439	small nucleolar RNA host gene 11 (non-protein coding)
BAIAP2L1	55971	BAI1-associated protein 2-like 1
LOC255167	255167	hypothetical LOC255167
SSPN	8082	sarcospan (Kras oncogene-associated gene)
C14orf132	56967	chromosome 14 open reading frame 132
FLJ43663	378805	hypothetical LOC378805
BRAF	673	v-raf murine sarcoma viral oncogene homolog B1
DNAJC4	3338	DnaJ (Hsp40) homolog, subfamily C, member 4
C18orf1	753	chromosome 18 open reading frame 1
RUNX2	860	runt-related transcription factor 2
ACAD8	27034	acyl-Coenzyme A dehydrogenase family, member 8
MAP2K5	5607	mitogen-activated protein kinase kinase 5
DNAH5	1767	dynein, axonemal, heavy chain 5
ATP8B2	57198	ATPase, class I, type 8B, member 2
FAM117B	150864	family with sequence similarity 117, member B
NIPSNAP1	8508	nipsnap homolog 1 (C. elegans)
OLFM4	10562	olfactomedin 4
LOC282997	282997	hypothetical protein LOC282997
DEAF1	10522	deformed epidermal autoregulatory factor 1 (Drosophila)
SOS2	6655	son of sevenless homolog 2 (Drosophila)
ACE	1636	angiotensin I converting enzyme (peptidyl-dipeptidase A) 1
ARHGAP24	83478	Rho GTPase activating protein 24
LRRC28	123355	leucine rich repeat containing 28
SNX1	6642	sorting nexin 1
NSMCE1	197370	non-SMC element 1 homolog (S. cerevisiae)
RPH3AL	9501	rabphilin 3A-like (without C2 domains)
C7orf41	222166	chromosome 7 open reading frame 41
QSOX1	5768	quiescin Q6 sulfhydryl oxidase 1
TSC22D3	1831	TSC22 domain family, member 3
DOCK2	1794	dedicator of cytokinesis 2
TGM4	7047	transglutaminase 4 (prostate)
PIGL	9487	phosphatidylinositol glycan anchor biosynthesis, class L
TSPYL5	85453	TSPY-like 5
C11orf54	28970	chromosome 11 open reading frame 54
NUDT13	25961	nudix (nucleoside diphosphate linked moiety X)-type motif 13
ANK2	287	ankyrin 2, neuronal
ITPRIP	85450	inositol 1,4,5-triphosphate receptor interacting protein
CA12	771	carbonic anhydrase XII
GJA3	2700	gap junction protein, alpha 3, 46kDa
P4HA3	283208	prolyl 4-hydroxylase, alpha polypeptide III
C11orf45	219833	chromosome 11 open reading frame 45
KIAA1199	57214	KIAA1199
SNED1	25992	sushi, nidogen and EGF-like domains 1
HSPG2	3339	heparan sulfate proteoglycan 2
ARHGAP6	395	Rho GTPase activating protein 6
ID2	3398	inhibitor of DNA binding 2, dominant negative helix-loop-helix protein
LOC644246	644246	hypothetical protein LOC644246
SHISA2	387914	shisa homolog 2 (Xenopus laevis)
OSBPL1A	114876	oxysterol binding protein-like 1A
RASL10B	91608	RAS-like, family 10, member B
ID3	3399	inhibitor of DNA binding 3, dominant negative helix-loop-helix protein
FOXN3	1112	forkhead box N3
ERO1LB	56605	ERO1-like beta (S. cerevisiae)
MOSC2	54996	MOCO sulphurase C-terminal domain containing 2
LSM11	134353	LSM11, U7 small nuclear RNA associated
C17orf48	56985	chromosome 17 open reading frame 48
C4orf3	401152	chromosome 4 open reading frame 3
SIDT2	51092	SID1 transmembrane family, member 2
MGC16275	85001	hypothetical protein MGC16275
TTYH2	94015	tweety homolog 2 (Drosophila)
MID1	4281	midline 1 (Opitz/BBB syndrome)
PTP4A3	11156	protein tyrosine phosphatase type IVA, member 3
HOXC9	3225	homeobox C9
MRPL10	124995	mitochondrial ribosomal protein L10
